# Supplementary material for: Effects of motor activity versus cognitive demand on asymmetries in EEG frequency bands and their relation to handedness
Source: Front Hum Neurosci. 2026 Jul 8;20:1796350. doi: 10.3389/fnhum.2026.1796350 (PMC13388754; doi:10.3389/fnhum.2026.1796350)
Supplement: Supplementary file 1 [file Data_Sheet_1.ZIP]

Archive with 17 entries (16 files):
- Supplements/
- Supplements/.DS_Store
- __MACOSX/Supplements/._.DS_Store
- Supplements/Supplementary Material 6_ANOVA_per_electrodepair_NRH.xlsx
- __MACOSX/Supplements/._Supplementary Material 6_ANOVA_per_electrodepair_NRH.xlsx
- Supplements/Supplementary Material 4_Mean AI electrode pair by sex.xlsx
- __MACOSX/Supplements/._Supplementary Material 4_Mean AI electrode pair by sex.xlsx
- Supplements/Supplementary Material 5_posthoc_ANOVAs_NRH.xlsx
- __MACOSX/Supplements/._Supplementary Material 5_posthoc_ANOVAs_NRH.xlsx
- Supplements/Supplementary Material 3_Figures.docx
- __MACOSX/Supplements/._Supplementary Material 3_Figures.docx
- Supplements/Supplementary Material 7_t-test AI against zero.xlsx
- __MACOSX/Supplements/._Supplementary Material 7_t-test AI against zero.xlsx
- Supplements/Supplementary Material 2_ANOVA_per_electrodepair_RH.xlsx
- __MACOSX/Supplements/._Supplementary Material 2_ANOVA_per_electrodepair_RH.xlsx
- Supplements/Supplementary Material 1_posthoc_ANOVAs_RH.xlsx
- __MACOSX/Supplements/._Supplementary Material 1_posthoc_ANOVAs_RH.xlsx
