# Supplementary material for: Effects of motor activity versus cognitive demand on asymmetries in EEG frequency bands and their relation to handedness
Source: Front Hum Neurosci. 2026 Jul 8;20:1796350. doi: 10.3389/fnhum.2026.1796350 (PMC13388754; doi:10.3389/fnhum.2026.1796350)
Supplement: Supplementary file 1 [file Data_Sheet_1.ZIP › Supplements/Supplementary Material 6_ANOVA_per_electrodepair_NRH.xlsx]

## Sheet: PVT_alpha
ElectrodePair	Effect	DFn	DFd	F	p	p<.05	partial eta square	Effect size
P7_P8	Age_centered	1	296	26.734	4.31e-07	*	0.083	medium
P7_P8	Timepoint	2	296	10.517	3.87e-05	*	0.066	medium
P3_P4	Age_centered	1	297	14.187	0.0002	*	0.046	small
PO3_PO4	Age_centered	1	297	13.519	0.00028	*	0.044	small
P3_P4	Sex	1	297	10.666	0.001	*	0.035	small
CP3_CP4	Age_centered	1	297	9.214	0.003	*	0.03	small
FC3_FC4	Age_centered	1	297	7.06	0.008	*	0.023	small
FC3_FC4	Sex	1	297	6.654	0.01	*	0.022	small
T7_T8	Timepoint	2	296	3.11	0.046	*	0.021	small
T7_T8	Age_centered	1	296	5.95	0.015	*	0.02	small
P3_P4	Timepoint	2	297	2.976	0.053		0.02	small
CP3_CP4	Sex	1	297	5.797	0.017	*	0.019	small
O1_O2	Age_centered	1	297	4.353	0.038	*	0.014	small
Fp1_Fp2	Age_centered:Sex	1	294	4.046	0.045	*	0.014	small
PO3_PO4	Timepoint	2	297	2.18	0.115		0.014	small
C3_C4	Sex:Timepoint	2	297	2.152	0.118		0.014	small
C3_C4	Age_centered:Timepoint	2	297	2	0.137		0.013	small
CP3_CP4	Sex:Timepoint	2	297	1.832	0.162		0.012	small
P7_P8	Age_centered:Sex	1	296	3.439	0.065		0.011	small
FC3_FC4	Age_centered:Timepoint	2	297	1.517	0.221		0.01	small
O1_O2	Timepoint	2	297	1.461	0.234		0.01	small
Fp1_Fp2	Age_centered:Sex:Timepoint	2	294	1.418	0.244		0.01	small
P3_P4	Sex:Timepoint	2	297	1.399	0.249		0.009	negligible
FC3_FC4	Age_centered:Sex	1	297	2.262	0.134		0.008	negligible
CP3_CP4	Timepoint	2	297	1.273	0.282		0.008	negligible
F7_F8	Timepoint	2	293	1.229	0.294		0.008	negligible
C3_C4	Timepoint	2	297	1.187	0.306		0.008	negligible
P7_P8	Sex:Timepoint	2	296	1.133	0.323		0.008	negligible
F7_F8	Sex	1	293	2.203	0.139		0.007	negligible
FC3_FC4	Sex:Timepoint	2	297	1.071	0.344		0.007	negligible
Fp1_Fp2	Age_centered	1	294	1.825	0.178		0.006	negligible
C3_C4	Age_centered:Sex:Timepoint	2	297	0.941	0.391		0.006	negligible
P3_P4	Age_centered:Sex:Timepoint	2	297	0.883	0.415		0.006	negligible
F3_F4	Age_centered:Timepoint	2	292	0.873	0.419		0.006	negligible
FC3_FC4	Timepoint	2	297	0.864	0.423		0.006	negligible
CP3_CP4	Age_centered:Sex:Timepoint	2	297	0.817	0.443		0.005	negligible
P7_P8	Age_centered:Sex:Timepoint	2	296	0.747	0.475		0.005	negligible
CP3_CP4	Age_centered:Timepoint	2	297	0.699	0.498		0.005	negligible
T7_T8	Age_centered:Timepoint	2	296	0.684	0.505		0.005	negligible
O1_O2	Sex:Timepoint	2	297	0.683	0.506		0.005	negligible
Fp1_Fp2	Sex	1	294	1.271	0.261		0.004	negligible
F3_F4	Sex	1	292	1.039	0.309		0.004	negligible
PO3_PO4	Sex:Timepoint	2	297	0.662	0.517		0.004	negligible
FC3_FC4	Age_centered:Sex:Timepoint	2	297	0.603	0.548		0.004	negligible
P3_P4	Age_centered:Timepoint	2	297	0.583	0.559		0.004	negligible
Fp1_Fp2	Sex:Timepoint	2	294	0.58	0.561		0.004	negligible
P7_P8	Sex	1	296	0.986	0.322		0.003	negligible
PO3_PO4	Age_centered:Sex	1	297	0.875	0.35		0.003	negligible
F3_F4	Age_centered:Sex:Timepoint	2	292	0.488	0.614		0.003	negligible
PO3_PO4	Age_centered:Timepoint	2	297	0.413	0.662		0.003	negligible
O1_O2	Age_centered:Sex:Timepoint	2	297	0.405	0.667		0.003	negligible
P7_P8	Age_centered:Timepoint	2	296	0.389	0.678		0.003	negligible
C3_C4	Age_centered	1	297	0.69	0.407		0.002	negligible
C3_C4	Age_centered:Sex	1	297	0.581	0.447		0.002	negligible
O1_O2	Sex	1	297	0.575	0.449		0.002	negligible
F3_F4	Timepoint	2	292	0.26	0.771		0.002	negligible
F3_F4	Age_centered:Sex	1	292	0.427	0.514		0.001	negligible
F3_F4	Age_centered	1	292	0.362	0.548		0.001	negligible
F7_F8	Age_centered:Sex	1	293	0.323	0.57		0.001	negligible
O1_O2	Age_centered:Timepoint	2	297	0.222	0.801		0.001	negligible
T7_T8	Age_centered:Sex:Timepoint	2	296	0.211	0.81		0.001	negligible
PO3_PO4	Age_centered:Sex:Timepoint	2	297	0.184	0.832		0.001	negligible
Fp1_Fp2	Age_centered:Timepoint	2	294	0.153	0.858		0.001	negligible
F7_F8	Sex:Timepoint	2	293	0.139	0.87		0.000949	negligible
CP3_CP4	Age_centered:Sex	1	297	0.273	0.602		0.000919	negligible
F7_F8	Age_centered:Sex:Timepoint	2	293	0.113	0.893		0.000769	negligible
O1_O2	Age_centered:Sex	1	297	0.222	0.638		0.000746	negligible
T7_T8	Sex	1	296	0.202	0.654		0.000681	negligible
P3_P4	Age_centered:Sex	1	297	0.158	0.691		0.000533	negligible
PO3_PO4	Sex	1	297	0.145	0.704		0.000486	negligible
F3_F4	Sex:Timepoint	2	292	0.058	0.944		0.000398	negligible
C3_C4	Sex	1	297	0.117	0.733		0.000392	negligible
Fp1_Fp2	Timepoint	2	294	0.037	0.963		0.000254	negligible
T7_T8	Sex:Timepoint	2	296	0.033	0.968		0.000222	negligible
T7_T8	Age_centered:Sex	1	296	0.052	0.82		0.000175	negligible
F7_F8	Age_centered	1	293	0.016	0.898		5.61e-05	negligible
F7_F8	Age_centered:Timepoint	2	293	0.003	0.997		2.02e-05	negligible

## Sheet: PVT_beta
ElectrodePair	Effect	DFn	DFd	F	p	p<.05	partial eta square	Effect size
PO3_PO4	Age_centered	1	296	11.276	0.000888	*	0.037	small
P3_P4	Age_centered	1	296	8.156	0.005	*	0.027	small
P3_P4	Timepoint	2	296	4.079	0.018	*	0.027	small
CP3_CP4	Sex	1	297	7.539	0.006	*	0.025	small
F3_F4	Timepoint	2	294	3.727	0.025	*	0.025	small
FC3_FC4	Timepoint	2	293	3.424	0.034	*	0.023	small
Fp1_Fp2	Age_centered:Sex	1	296	6.488	0.011	*	0.021	small
P7_P8	Timepoint	2	293	3.152	0.044	*	0.021	small
PO3_PO4	Timepoint	2	296	2.52	0.082		0.017	small
O1_O2	Age_centered	1	293	4.551	0.034	*	0.015	small
FC3_FC4	Age_centered	1	293	4.054	0.045	*	0.014	small
P7_P8	Age_centered:Timepoint	2	293	1.958	0.143		0.013	small
P7_P8	Age_centered	1	293	3.492	0.063		0.012	small
Fp1_Fp2	Age_centered:Sex:Timepoint	2	296	1.709	0.183		0.011	small
P3_P4	Sex:Timepoint	2	296	1.682	0.188		0.011	small
C3_C4	Sex	1	293	2.8	0.095		0.009	negligible
P7_P8	Age_centered:Sex	1	293	2.702	0.101		0.009	negligible
P3_P4	Age_centered:Timepoint	2	296	1.41	0.246		0.009	negligible
O1_O2	Sex:Timepoint	2	293	1.321	0.268		0.009	negligible
F3_F4	Age_centered:Sex	1	294	2.409	0.122		0.008	negligible
F3_F4	Age_centered:Sex:Timepoint	2	294	1.09	0.338		0.007	negligible
PO3_PO4	Sex:Timepoint	2	296	0.986	0.374		0.007	negligible
O1_O2	Age_centered:Sex	1	293	1.718	0.191		0.006	negligible
CP3_CP4	Timepoint	2	297	0.9	0.408		0.006	negligible
O1_O2	Timepoint	2	293	0.879	0.416		0.006	negligible
F7_F8	Timepoint	2	296	0.848	0.429		0.006	negligible
F3_F4	Sex:Timepoint	2	294	0.844	0.431		0.006	negligible
P7_P8	Sex:Timepoint	2	293	0.821	0.441		0.006	negligible
C3_C4	Timepoint	2	293	0.761	0.468		0.005	negligible
O1_O2	Age_centered:Sex:Timepoint	2	293	0.642	0.527		0.004	negligible
PO3_PO4	Age_centered:Timepoint	2	296	0.609	0.544		0.004	negligible
FC3_FC4	Sex	1	293	1.006	0.317		0.003	negligible
FC3_FC4	Age_centered:Sex:Timepoint	2	293	0.466	0.628		0.003	negligible
PO3_PO4	Sex	1	296	0.577	0.448		0.002	negligible
Fp1_Fp2	Sex	1	296	0.568	0.452		0.002	negligible
FC3_FC4	Age_centered:Sex	1	293	0.535	0.465		0.002	negligible
CP3_CP4	Age_centered:Sex	1	297	0.494	0.483		0.002	negligible
F7_F8	Sex:Timepoint	2	296	0.358	0.699		0.002	negligible
CP3_CP4	Age_centered:Timepoint	2	297	0.328	0.721		0.002	negligible
CP3_CP4	Sex:Timepoint	2	297	0.327	0.721		0.002	negligible
PO3_PO4	Age_centered:Sex:Timepoint	2	296	0.315	0.73		0.002	negligible
FC3_FC4	Sex:Timepoint	2	293	0.305	0.737		0.002	negligible
C3_C4	Age_centered:Sex:Timepoint	2	293	0.27	0.763		0.002	negligible
Fp1_Fp2	Sex:Timepoint	2	296	0.248	0.781		0.002	negligible
P7_P8	Sex	1	293	0.434	0.511		0.001	negligible
F3_F4	Age_centered	1	294	0.348	0.556		0.001	negligible
CP3_CP4	Age_centered	1	297	0.334	0.564		0.001	negligible
F3_F4	Age_centered:Timepoint	2	294	0.214	0.807		0.001	negligible
P7_P8	Age_centered:Sex:Timepoint	2	293	0.19	0.827		0.001	negligible
F7_F8	Age_centered:Sex:Timepoint	2	296	0.159	0.853		0.001	negligible
CP3_CP4	Age_centered:Sex:Timepoint	2	297	0.149	0.862		0.001	negligible
T7_T8	Sex:Timepoint	2	296	0.121	0.886		0.000817	negligible
P3_P4	Age_centered:Sex:Timepoint	2	296	0.113	0.893		0.000766	negligible
C3_C4	Sex:Timepoint	2	293	0.104	0.901		0.000712	negligible
O1_O2	Sex	1	293	0.129	0.72		0.00044	negligible
O1_O2	Age_centered:Timepoint	2	293	0.059	0.943		0.000403	negligible
C3_C4	Age_centered:Timepoint	2	293	0.059	0.943		0.000402	negligible
Fp1_Fp2	Age_centered	1	296	0.101	0.751		0.000342	negligible
FC3_FC4	Age_centered:Timepoint	2	293	0.037	0.963		0.000254	negligible
Fp1_Fp2	Age_centered:Timepoint	2	296	0.037	0.963		0.000253	negligible
T7_T8	Timepoint	2	296	0.037	0.964		0.000248	negligible
C3_C4	Age_centered	1	293	0.06	0.806		0.000205	negligible
F7_F8	Age_centered:Timepoint	2	296	0.027	0.973		0.000183	negligible
T7_T8	Age_centered:Sex:Timepoint	2	296	0.025	0.975		0.000169	negligible
P3_P4	Age_centered:Sex	1	296	0.039	0.844		0.000132	negligible
Fp1_Fp2	Timepoint	2	296	0.017	0.983		0.000116	negligible
T7_T8	Sex	1	296	0.03	0.862		0.000102	negligible
F7_F8	Sex	1	296	0.026	0.872		8.8e-05	negligible
T7_T8	Age_centered	1	296	0.016	0.899		5.47e-05	negligible
C3_C4	Age_centered:Sex	1	293	0.014	0.907		4.62e-05	negligible
T7_T8	Age_centered:Timepoint	2	296	0.004	0.996		2.73e-05	negligible
F7_F8	Age_centered:Sex	1	296	0.007	0.933		2.36e-05	negligible
P3_P4	Sex	1	296	0.006	0.94		1.94e-05	negligible
F7_F8	Age_centered	1	296	0.006	0.94		1.9e-05	negligible
T7_T8	Age_centered:Sex	1	296	0.005	0.946		1.54e-05	negligible
PO3_PO4	Age_centered:Sex	1	296	0.004	0.952		1.22e-05	negligible
F3_F4	Sex	1	294	0.000208	0.988		7.08e-07	negligible

## Sheet: PVT_theta
ElectrodePair	Effect	DFn	DFd	F	p	p<.05	partial eta square	Effect size
FC3_FC4	Sex	1	295	26.934	3.92e-07	*	0.084	medium
P7_P8	Age_centered	1	295	18.962	1.84e-05	*	0.06	medium
P7_P8	Sex	1	295	13.757	0.000248	*	0.045	small
P7_P8	Timepoint	2	295	5.992	0.003	*	0.039	small
FC3_FC4	Age_centered:Sex	1	295	9.198	0.003	*	0.03	small
P3_P4	Sex	1	295	8.967	0.003	*	0.029	small
P3_P4	Timepoint	2	295	4.238	0.015	*	0.028	small
T7_T8	Timepoint	2	294	3.778	0.024	*	0.025	small
O1_O2	Age_centered	1	295	6.623	0.011	*	0.022	small
CP3_CP4	Timepoint	2	293	3.278	0.039	*	0.022	small
O1_O2	Age_centered:Sex	1	295	6.453	0.012	*	0.021	small
P3_P4	Age_centered	1	295	5.914	0.016	*	0.02	small
FC3_FC4	Timepoint	2	295	3.055	0.049	*	0.02	small
PO3_PO4	Age_centered	1	297	5.891	0.016	*	0.019	small
FC3_FC4	Sex:Timepoint	2	295	2.643	0.073		0.018	small
F3_F4	Timepoint	2	288	2.249	0.107		0.015	small
O1_O2	Sex	1	295	3.975	0.047	*	0.013	small
P7_P8	Age_centered:Sex	1	295	3.878	0.05	*	0.013	small
Fp1_Fp2	Age_centered:Sex	1	293	3.019	0.083		0.01	small
PO3_PO4	Timepoint	2	297	1.461	0.234		0.01	small
F7_F8	Sex	1	294	2.803	0.095		0.009	negligible
Fp1_Fp2	Age_centered	1	293	2.748	0.098		0.009	negligible
O1_O2	Timepoint	2	295	1.335	0.265		0.009	negligible
C3_C4	Age_centered:Sex	1	295	2.339	0.127		0.008	negligible
CP3_CP4	Sex	1	293	2.234	0.136		0.008	negligible
C3_C4	Sex:Timepoint	2	295	1.239	0.291		0.008	negligible
F7_F8	Timepoint	2	294	1.225	0.295		0.008	negligible
FC3_FC4	Age_centered:Timepoint	2	295	1.191	0.305		0.008	negligible
F3_F4	Age_centered:Sex:Timepoint	2	288	1.102	0.334		0.008	negligible
O1_O2	Age_centered:Timepoint	2	295	1.036	0.356		0.007	negligible
F3_F4	Age_centered:Sex	1	288	1.767	0.185		0.006	negligible
F3_F4	Sex	1	288	1.359	0.245		0.005	negligible
C3_C4	Age_centered:Timepoint	2	295	0.768	0.465		0.005	negligible
P7_P8	Age_centered:Sex:Timepoint	2	295	0.746	0.475		0.005	negligible
O1_O2	Age_centered:Sex:Timepoint	2	295	0.73	0.483		0.005	negligible
PO3_PO4	Age_centered:Sex	1	297	1.254	0.264		0.004	negligible
C3_C4	Sex	1	295	1.163	0.282		0.004	negligible
T7_T8	Sex	1	294	1.13	0.289		0.004	negligible
Fp1_Fp2	Sex:Timepoint	2	293	0.639	0.529		0.004	negligible
T7_T8	Age_centered:Timepoint	2	294	0.596	0.552		0.004	negligible
O1_O2	Sex:Timepoint	2	295	0.593	0.553		0.004	negligible
F3_F4	Age_centered:Timepoint	2	288	0.58	0.561		0.004	negligible
Fp1_Fp2	Age_centered:Sex:Timepoint	2	293	0.534	0.587		0.004	negligible
P7_P8	Age_centered:Timepoint	2	295	0.523	0.593		0.004	negligible
P3_P4	Age_centered:Sex	1	295	0.931	0.335		0.003	negligible
Fp1_Fp2	Sex	1	293	0.925	0.337		0.003	negligible
P3_P4	Sex:Timepoint	2	295	0.489	0.614		0.003	negligible
PO3_PO4	Sex:Timepoint	2	297	0.422	0.656		0.003	negligible
P7_P8	Sex:Timepoint	2	295	0.418	0.659		0.003	negligible
T7_T8	Age_centered	1	294	0.63	0.428		0.002	negligible
F3_F4	Age_centered	1	288	0.549	0.459		0.002	negligible
PO3_PO4	Sex	1	297	0.489	0.485		0.002	negligible
Fp1_Fp2	Age_centered:Timepoint	2	293	0.355	0.702		0.002	negligible
C3_C4	Age_centered:Sex:Timepoint	2	295	0.332	0.718		0.002	negligible
F3_F4	Sex:Timepoint	2	288	0.22	0.802		0.002	negligible
FC3_FC4	Age_centered	1	295	0.382	0.537		0.001	negligible
FC3_FC4	Age_centered:Sex:Timepoint	2	295	0.206	0.814		0.001	negligible
PO3_PO4	Age_centered:Timepoint	2	297	0.198	0.821		0.001	negligible
F7_F8	Sex:Timepoint	2	294	0.147	0.863		0.000998	negligible
CP3_CP4	Age_centered	1	293	0.28	0.597		0.000954	negligible
C3_C4	Timepoint	2	295	0.12	0.887		0.000813	negligible
CP3_CP4	Sex:Timepoint	2	293	0.104	0.901		0.000711	negligible
Fp1_Fp2	Timepoint	2	293	0.104	0.901		0.000711	negligible
T7_T8	Age_centered:Sex:Timepoint	2	294	0.092	0.912		0.000628	negligible
T7_T8	Sex:Timepoint	2	294	0.089	0.915		0.000606	negligible
CP3_CP4	Age_centered:Timepoint	2	293	0.087	0.917		0.000592	negligible
F7_F8	Age_centered:Timepoint	2	294	0.064	0.938		0.000435	negligible
F7_F8	Age_centered:Sex:Timepoint	2	294	0.06	0.942		0.000409	negligible
P3_P4	Age_centered:Timepoint	2	295	0.049	0.952		0.000331	negligible
P3_P4	Age_centered:Sex:Timepoint	2	295	0.04	0.961		0.000268	negligible
F7_F8	Age_centered	1	294	0.074	0.785		0.000253	negligible
C3_C4	Age_centered	1	295	0.043	0.836		0.000146	negligible
PO3_PO4	Age_centered:Sex:Timepoint	2	297	0.018	0.982		0.000122	negligible
F7_F8	Age_centered:Sex	1	294	0.034	0.854		0.000115	negligible
CP3_CP4	Age_centered:Sex:Timepoint	2	293	0.009	0.991		5.98e-05	negligible
T7_T8	Age_centered:Sex	1	294	0.012	0.915		3.93e-05	negligible
CP3_CP4	Age_centered:Sex	1	293	0.00054	0.981		1.84e-06	negligible

## Sheet: PVT_delta
ElectrodePair	Effect	DFn	DFd	F	p	p<.05	partial eta square	Effect size
C3_C4	Age_centered:Sex	1	296	12.761	0.000413	*	0.041	small
P7_P8	Age_centered	1	292	9.794	0.002	*	0.032	small
C3_C4	Age_centered	1	296	8.725	0.003	*	0.029	small
P3_P4	Timepoint	2	295	4.081	0.018	*	0.027	small
CP3_CP4	Timepoint	2	294	4.014	0.019	*	0.027	small
P3_P4	Sex	1	295	7.522	0.006	*	0.025	small
C3_C4	Timepoint	2	296	3.318	0.038	*	0.022	small
F3_F4	Age_centered	1	287	6.065	0.014	*	0.021	small
FC3_FC4	Sex	1	295	6.163	0.014	*	0.02	small
CP3_CP4	Sex	1	294	6.012	0.015	*	0.02	small
F3_F4	Age_centered:Sex	1	287	5.874	0.016	*	0.02	small
FC3_FC4	Age_centered:Sex	1	295	5.447	0.02	*	0.018	small
Fp1_Fp2	Age_centered:Timepoint	2	291	2.186	0.114		0.015	small
F7_F8	Sex	1	297	4.103	0.044	*	0.014	small
C3_C4	Age_centered:Sex:Timepoint	2	296	1.938	0.146		0.013	small
T7_T8	Age_centered:Timepoint	2	296	1.641	0.196		0.011	small
F3_F4	Age_centered:Timepoint	2	287	1.614	0.201		0.011	small
C3_C4	Age_centered:Timepoint	2	296	1.468	0.232		0.01	small
F3_F4	Sex	1	287	2.333	0.128		0.008	negligible
CP3_CP4	Age_centered	1	294	2.228	0.137		0.008	negligible
P7_P8	Timepoint	2	292	0.97	0.38		0.007	negligible
C3_C4	Sex	1	296	1.762	0.185		0.006	negligible
O1_O2	Timepoint	2	288	0.859	0.425		0.006	negligible
O1_O2	Age_centered:Timepoint	2	288	0.758	0.469		0.005	negligible
T7_T8	Sex:Timepoint	2	296	0.705	0.495		0.005	negligible
T7_T8	Age_centered	1	296	1.131	0.289		0.004	negligible
Fp1_Fp2	Age_centered:Sex:Timepoint	2	291	0.648	0.524		0.004	negligible
PO3_PO4	Age_centered:Timepoint	2	294	0.561	0.571		0.004	negligible
FC3_FC4	Age_centered:Sex:Timepoint	2	295	0.549	0.578		0.004	negligible
PO3_PO4	Age_centered:Sex:Timepoint	2	294	0.546	0.58		0.004	negligible
CP3_CP4	Sex:Timepoint	2	294	0.537	0.585		0.004	negligible
F3_F4	Age_centered:Sex:Timepoint	2	287	0.518	0.596		0.004	negligible
PO3_PO4	Age_centered:Sex	1	294	1.008	0.316		0.003	negligible
F7_F8	Age_centered	1	297	0.871	0.351		0.003	negligible
Fp1_Fp2	Sex	1	291	0.846	0.358		0.003	negligible
O1_O2	Age_centered	1	288	0.807	0.37		0.003	negligible
F7_F8	Age_centered:Sex	1	297	0.765	0.383		0.003	negligible
CP3_CP4	Age_centered:Timepoint	2	294	0.463	0.63		0.003	negligible
F7_F8	Timepoint	2	297	0.462	0.63		0.003	negligible
O1_O2	Age_centered:Sex:Timepoint	2	288	0.424	0.655		0.003	negligible
P7_P8	Sex:Timepoint	2	292	0.407	0.666		0.003	negligible
FC3_FC4	Sex:Timepoint	2	295	0.383	0.682		0.003	negligible
F3_F4	Timepoint	2	287	0.361	0.697		0.003	negligible
P3_P4	Age_centered	1	295	0.701	0.403		0.002	negligible
Fp1_Fp2	Age_centered	1	291	0.694	0.406		0.002	negligible
F7_F8	Sex:Timepoint	2	297	0.347	0.707		0.002	negligible
FC3_FC4	Timepoint	2	295	0.266	0.767		0.002	negligible
Fp1_Fp2	Sex:Timepoint	2	291	0.242	0.786		0.002	negligible
P3_P4	Age_centered:Timepoint	2	295	0.233	0.792		0.002	negligible
CP3_CP4	Age_centered:Sex:Timepoint	2	294	0.232	0.793		0.002	negligible
T7_T8	Age_centered:Sex	1	296	0.421	0.517		0.001	negligible
P7_P8	Age_centered:Sex:Timepoint	2	292	0.185	0.832		0.001	negligible
PO3_PO4	Sex:Timepoint	2	294	0.176	0.839		0.001	negligible
F3_F4	Sex:Timepoint	2	287	0.15	0.86		0.001	negligible
O1_O2	Sex:Timepoint	2	288	0.14	0.87		0.000969	negligible
CP3_CP4	Age_centered:Sex	1	294	0.277	0.599		0.000941	negligible
C3_C4	Sex:Timepoint	2	296	0.109	0.897		0.000736	negligible
P7_P8	Age_centered:Timepoint	2	292	0.107	0.899		0.000732	negligible
P3_P4	Sex:Timepoint	2	295	0.108	0.898		0.00073	negligible
PO3_PO4	Timepoint	2	294	0.105	0.9		0.000713	negligible
T7_T8	Timepoint	2	296	0.105	0.9		0.000712	negligible
O1_O2	Age_centered:Sex	1	288	0.168	0.682		0.000583	negligible
Fp1_Fp2	Age_centered:Sex	1	291	0.152	0.697		0.000522	negligible
PO3_PO4	Sex	1	294	0.111	0.739		0.000377	negligible
PO3_PO4	Age_centered	1	294	0.109	0.742		0.00037	negligible
F7_F8	Age_centered:Sex:Timepoint	2	297	0.052	0.95		0.000347	negligible
F7_F8	Age_centered:Timepoint	2	297	0.049	0.952		0.000332	negligible
T7_T8	Sex	1	296	0.097	0.755		0.000329	negligible
Fp1_Fp2	Timepoint	2	291	0.044	0.957		0.0003	negligible
P7_P8	Age_centered:Sex	1	292	0.07	0.792		0.000238	negligible
P3_P4	Age_centered:Sex	1	295	0.056	0.812		0.000191	negligible
P7_P8	Sex	1	292	0.05	0.824		0.00017	negligible
P3_P4	Age_centered:Sex:Timepoint	2	295	0.019	0.981		0.000128	negligible
T7_T8	Age_centered:Sex:Timepoint	2	296	0.015	0.985		0.000104	negligible
FC3_FC4	Age_centered:Timepoint	2	295	0.012	0.988		7.97e-05	negligible
O1_O2	Sex	1	288	0.006	0.939		2.06e-05	negligible
FC3_FC4	Age_centered	1	295	0.000285	0.987		9.66e-07	negligible

## Sheet: Simon_alpha
ElectrodePair	Effect	DFn	DFd	F	p	p<.05	partial eta square	Effect size
P7_P8	Timepoint	2	297	26.644	2.28e-11	*	0.152	large
P3_P4	Timepoint	2	297	11.248	1.96e-05	*	0.07	medium
P7_P8	Age_centered	1	297	22.03	4.1e-06	*	0.069	medium
T7_T8	Age_centered	1	296	18.327	2.52e-05	*	0.058	small
T7_T8	Timepoint	2	296	7.005	0.001	*	0.045	small
P3_P4	Age_centered	1	297	12.407	0.000495	*	0.04	small
PO3_PO4	Age_centered	1	297	9.356	0.002	*	0.031	small
CP3_CP4	Timepoint	2	297	3.944	0.02	*	0.026	small
PO3_PO4	Timepoint	2	297	3.505	0.031	*	0.023	small
O1_O2	Timepoint	2	297	3.319	0.038	*	0.022	small
FC3_FC4	Age_centered:Sex:Timepoint	2	297	3.062	0.048	*	0.02	small
O1_O2	Age_centered	1	297	5.663	0.018	*	0.019	small
P3_P4	Sex	1	297	5.546	0.019	*	0.018	small
T7_T8	Age_centered:Timepoint	2	296	2.63	0.074		0.017	small
T7_T8	Sex	1	296	4.602	0.033	*	0.015	small
FC3_FC4	Age_centered	1	297	3.934	0.048	*	0.013	small
CP3_CP4	Age_centered	1	297	3.4	0.066		0.011	small
CP3_CP4	Sex	1	297	3.405	0.066		0.011	small
O1_O2	Sex:Timepoint	2	297	1.383	0.252		0.009	negligible
FC3_FC4	Sex	1	297	2.096	0.149		0.007	negligible
CP3_CP4	Age_centered:Sex	1	297	2.059	0.152		0.007	negligible
FC3_FC4	Age_centered:Sex	1	297	2.023	0.156		0.007	negligible
P7_P8	Sex	1	297	1.981	0.16		0.007	negligible
PO3_PO4	Age_centered:Sex	1	297	1.946	0.164		0.007	negligible
P3_P4	Age_centered:Sex	1	297	1.839	0.176		0.006	negligible
C3_C4	Timepoint	2	295	0.924	0.398		0.006	negligible
T7_T8	Sex:Timepoint	2	296	0.876	0.418		0.006	negligible
C3_C4	Sex:Timepoint	2	295	0.846	0.43		0.006	negligible
Fp1_Fp2	Timepoint	2	295	0.842	0.432		0.006	negligible
P7_P8	Sex:Timepoint	2	297	0.825	0.439		0.006	negligible
F3_F4	Age_centered:Sex	1	296	1.455	0.229		0.005	negligible
Fp1_Fp2	Sex	1	295	1.405	0.237		0.005	negligible
F3_F4	Timepoint	2	296	0.784	0.457		0.005	negligible
C3_C4	Sex	1	295	1.134	0.288		0.004	negligible
P3_P4	Sex:Timepoint	2	297	0.547	0.579		0.004	negligible
Fp1_Fp2	Sex:Timepoint	2	295	0.542	0.582		0.004	negligible
F7_F8	Age_centered	1	294	0.88	0.349		0.003	negligible
PO3_PO4	Sex:Timepoint	2	297	0.509	0.602		0.003	negligible
C3_C4	Age_centered:Timepoint	2	295	0.435	0.648		0.003	negligible
F7_F8	Timepoint	2	294	0.39	0.678		0.003	negligible
C3_C4	Age_centered:Sex	1	295	0.699	0.404		0.002	negligible
F7_F8	Age_centered:Sex	1	294	0.605	0.437		0.002	negligible
FC3_FC4	Timepoint	2	297	0.368	0.693		0.002	negligible
O1_O2	Age_centered:Timepoint	2	297	0.349	0.705		0.002	negligible
F3_F4	Sex:Timepoint	2	296	0.326	0.722		0.002	negligible
Fp1_Fp2	Age_centered:Timepoint	2	295	0.323	0.724		0.002	negligible
P3_P4	Age_centered:Timepoint	2	297	0.312	0.732		0.002	negligible
P7_P8	Age_centered:Timepoint	2	297	0.286	0.752		0.002	negligible
PO3_PO4	Age_centered:Timepoint	2	297	0.269	0.764		0.002	negligible
FC3_FC4	Age_centered:Timepoint	2	297	0.248	0.78		0.002	negligible
F7_F8	Sex:Timepoint	2	294	0.229	0.796		0.002	negligible
FC3_FC4	Sex:Timepoint	2	297	0.203	0.817		0.001	negligible
F7_F8	Age_centered:Sex:Timepoint	2	294	0.188	0.829		0.001	negligible
F7_F8	Age_centered:Timepoint	2	294	0.182	0.833		0.001	negligible
F3_F4	Age_centered:Timepoint	2	296	0.178	0.837		0.001	negligible
CP3_CP4	Sex:Timepoint	2	297	0.144	0.866		0.00097	negligible
F3_F4	Sex	1	296	0.273	0.602		0.000922	negligible
PO3_PO4	Age_centered:Sex:Timepoint	2	297	0.123	0.884		0.000827	negligible
CP3_CP4	Age_centered:Sex:Timepoint	2	297	0.093	0.911		0.000628	negligible
P7_P8	Age_centered:Sex	1	297	0.174	0.677		0.000584	negligible
PO3_PO4	Sex	1	297	0.142	0.706		0.000479	negligible
F3_F4	Age_centered	1	296	0.134	0.715		0.000452	negligible
O1_O2	Age_centered:Sex:Timepoint	2	297	0.062	0.94		0.000418	negligible
T7_T8	Age_centered:Sex:Timepoint	2	296	0.057	0.945		0.000385	negligible
T7_T8	Age_centered:Sex	1	296	0.093	0.76		0.000315	negligible
P3_P4	Age_centered:Sex:Timepoint	2	297	0.047	0.954		0.000314	negligible
C3_C4	Age_centered	1	295	0.083	0.774		0.00028	negligible
P7_P8	Age_centered:Sex:Timepoint	2	297	0.042	0.959		0.00028	negligible
Fp1_Fp2	Age_centered:Sex:Timepoint	2	295	0.036	0.965		0.000245	negligible
O1_O2	Sex	1	297	0.071	0.791		0.000238	negligible
CP3_CP4	Age_centered:Timepoint	2	297	0.031	0.97		0.000208	negligible
O1_O2	Age_centered:Sex	1	297	0.04	0.842		0.000134	negligible
F7_F8	Sex	1	294	0.032	0.858		0.00011	negligible
Fp1_Fp2	Age_centered	1	295	0.024	0.876		8.27e-05	negligible
F3_F4	Age_centered:Sex:Timepoint	2	296	0.012	0.988		7.97e-05	negligible
Fp1_Fp2	Age_centered:Sex	1	295	0.008	0.93		2.62e-05	negligible
C3_C4	Age_centered:Sex:Timepoint	2	295	0.000932	0.999		6.32e-06	negligible

## Sheet: Simon_beta
ElectrodePair	Effect	DFn	DFd	F	p	p<.05	partial eta square	Effect size
P7_P8	Timepoint	2	297	10.82	2.91e-05	*	0.068	medium
T7_T8	Age_centered	1	296	18.612	2.19e-05	*	0.059	small
P3_P4	Age_centered	1	296	13.515	0.000281	*	0.044	small
P7_P8	Age_centered	1	297	9.617	0.002	*	0.031	small
T7_T8	Age_centered:Timepoint	2	296	4.806	0.009	*	0.031	small
PO3_PO4	Age_centered	1	297	9.342	0.002	*	0.03	small
CP3_CP4	Sex	1	294	7.397	0.007	*	0.025	small
CP3_CP4	Timepoint	2	294	2.906	0.056		0.019	small
F3_F4	Age_centered	1	295	5.404	0.021	*	0.018	small
CP3_CP4	Age_centered	1	294	5.097	0.025	*	0.017	small
O1_O2	Age_centered	1	296	4.943	0.027	*	0.016	small
T7_T8	Timepoint	2	296	2.478	0.086		0.016	small
P3_P4	Timepoint	2	296	2.163	0.117		0.014	small
FC3_FC4	Timepoint	2	292	1.919	0.149		0.013	small
PO3_PO4	Timepoint	2	297	1.894	0.152		0.013	small
C3_C4	Sex	1	288	2.924	0.088		0.01	small
O1_O2	Timepoint	2	296	1.552	0.214		0.01	small
P7_P8	Age_centered:Sex	1	297	2.443	0.119		0.008	negligible
T7_T8	Sex:Timepoint	2	296	1.225	0.295		0.008	negligible
C3_C4	Age_centered:Sex	1	288	2.175	0.141		0.007	negligible
F7_F8	Sex:Timepoint	2	296	1.032	0.358		0.007	negligible
F3_F4	Age_centered:Timepoint	2	295	0.983	0.375		0.007	negligible
C3_C4	Sex:Timepoint	2	288	0.956	0.386		0.007	negligible
T7_T8	Sex	1	296	1.683	0.196		0.006	negligible
C3_C4	Age_centered:Sex:Timepoint	2	288	0.821	0.441		0.006	negligible
Fp1_Fp2	Age_centered	1	291	1.587	0.209		0.005	negligible
CP3_CP4	Age_centered:Sex	1	294	1.407	0.237		0.005	negligible
T7_T8	Age_centered:Sex	1	296	1.406	0.237		0.005	negligible
P3_P4	Sex:Timepoint	2	296	0.742	0.477		0.005	negligible
O1_O2	Sex:Timepoint	2	296	0.725	0.485		0.005	negligible
CP3_CP4	Sex:Timepoint	2	294	0.716	0.489		0.005	negligible
O1_O2	Age_centered:Sex:Timepoint	2	296	0.705	0.495		0.005	negligible
F7_F8	Age_centered	1	296	1.274	0.26		0.004	negligible
F7_F8	Timepoint	2	296	0.662	0.517		0.004	negligible
F3_F4	Timepoint	2	295	0.651	0.522		0.004	negligible
FC3_FC4	Age_centered:Sex:Timepoint	2	292	0.57	0.566		0.004	negligible
PO3_PO4	Age_centered:Sex:Timepoint	2	297	0.529	0.59		0.004	negligible
O1_O2	Age_centered:Sex	1	296	0.917	0.339		0.003	negligible
Fp1_Fp2	Sex	1	291	0.819	0.366		0.003	negligible
Fp1_Fp2	Sex:Timepoint	2	291	0.448	0.64		0.003	negligible
CP3_CP4	Age_centered:Timepoint	2	294	0.421	0.657		0.003	negligible
F7_F8	Sex	1	296	0.697	0.404		0.002	negligible
FC3_FC4	Age_centered:Sex	1	292	0.697	0.405		0.002	negligible
P7_P8	Sex	1	297	0.634	0.427		0.002	negligible
PO3_PO4	Sex	1	297	0.529	0.468		0.002	negligible
PO3_PO4	Sex:Timepoint	2	297	0.371	0.691		0.002	negligible
Fp1_Fp2	Timepoint	2	291	0.327	0.721		0.002	negligible
CP3_CP4	Age_centered:Sex:Timepoint	2	294	0.319	0.727		0.002	negligible
PO3_PO4	Age_centered:Timepoint	2	297	0.308	0.735		0.002	negligible
FC3_FC4	Age_centered:Timepoint	2	292	0.288	0.75		0.002	negligible
P7_P8	Age_centered:Timepoint	2	297	0.278	0.757		0.002	negligible
C3_C4	Timepoint	2	288	0.251	0.778		0.002	negligible
Fp1_Fp2	Age_centered:Sex	1	291	0.38	0.538		0.001	negligible
F3_F4	Sex	1	295	0.355	0.552		0.001	negligible
FC3_FC4	Age_centered	1	292	0.301	0.584		0.001	negligible
P3_P4	Age_centered:Timepoint	2	296	0.204	0.815		0.001	negligible
F7_F8	Age_centered:Timepoint	2	296	0.191	0.827		0.001	negligible
Fp1_Fp2	Age_centered:Sex:Timepoint	2	291	0.178	0.837		0.001	negligible
P7_P8	Age_centered:Sex:Timepoint	2	297	0.164	0.849		0.001	negligible
T7_T8	Age_centered:Sex:Timepoint	2	296	0.164	0.849		0.001	negligible
F3_F4	Sex:Timepoint	2	295	0.138	0.871		0.000935	negligible
P3_P4	Age_centered:Sex	1	296	0.26	0.611		0.000876	negligible
C3_C4	Age_centered	1	288	0.198	0.657		0.000686	negligible
FC3_FC4	Sex	1	292	0.187	0.665		0.000641	negligible
FC3_FC4	Sex:Timepoint	2	292	0.091	0.913		0.000622	negligible
P3_P4	Age_centered:Sex:Timepoint	2	296	0.09	0.914		0.000611	negligible
F7_F8	Age_centered:Sex:Timepoint	2	296	0.073	0.93		0.000492	negligible
F3_F4	Age_centered:Sex	1	295	0.121	0.728		0.00041	negligible
Fp1_Fp2	Age_centered:Timepoint	2	291	0.054	0.947		0.000372	negligible
P3_P4	Sex	1	296	0.088	0.767		0.000298	negligible
O1_O2	Age_centered:Timepoint	2	296	0.038	0.962		0.00026	negligible
PO3_PO4	Age_centered:Sex	1	297	0.065	0.799		0.000219	negligible
C3_C4	Age_centered:Timepoint	2	288	0.01	0.99		7.04e-05	negligible
P7_P8	Sex:Timepoint	2	297	0.009	0.991		6.06e-05	negligible
F7_F8	Age_centered:Sex	1	296	0.013	0.908		4.48e-05	negligible
F3_F4	Age_centered:Sex:Timepoint	2	295	0.006	0.994		4.36e-05	negligible
O1_O2	Sex	1	296	0.009	0.925		3.02e-05	negligible

## Sheet: Simon_theta
ElectrodePair	Effect	DFn	DFd	F	p	p<.05	partial eta square	Effect size
P7_P8	Timepoint	2	297	9.796	7.58e-05	*	0.062	medium
T7_T8	Timepoint	2	295	8.581	0.000239	*	0.055	small
P7_P8	Age_centered	1	297	16.448	6.4e-05	*	0.052	small
P7_P8	Sex	1	297	11.868	0.000653	*	0.038	small
P3_P4	Sex	1	296	10.916	0.001	*	0.036	small
FC3_FC4	Sex	1	297	9.763	0.002	*	0.032	small
O1_O2	Age_centered	1	296	8.771	0.003	*	0.029	small
P3_P4	Timepoint	2	296	3.833	0.023	*	0.025	small
T7_T8	Age_centered	1	295	6.397	0.012	*	0.021	small
O1_O2	Age_centered:Sex	1	296	5.692	0.018	*	0.019	small
T7_T8	Age_centered:Timepoint	2	295	2.307	0.101		0.015	small
T7_T8	Sex	1	295	4.318	0.039	*	0.014	small
PO3_PO4	Timepoint	2	297	1.916	0.149		0.013	small
O1_O2	Timepoint	2	296	1.537	0.217		0.01	small
P3_P4	Age_centered	1	296	2.811	0.095		0.009	negligible
O1_O2	Sex	1	296	2.293	0.131		0.008	negligible
CP3_CP4	Timepoint	2	297	1.252	0.287		0.008	negligible
C3_C4	Age_centered:Sex	1	295	2.089	0.149		0.007	negligible
F7_F8	Timepoint	2	297	0.977	0.378		0.007	negligible
PO3_PO4	Age_centered	1	297	1.753	0.187		0.006	negligible
C3_C4	Timepoint	2	295	0.821	0.441		0.006	negligible
F3_F4	Age_centered:Sex:Timepoint	2	295	0.816	0.443		0.006	negligible
FC3_FC4	Age_centered:Sex	1	297	1.538	0.216		0.005	negligible
Fp1_Fp2	Age_centered:Sex	1	296	1.264	0.262		0.004	negligible
F3_F4	Age_centered:Sex	1	295	1.219	0.27		0.004	negligible
O1_O2	Age_centered:Sex:Timepoint	2	296	0.659	0.518		0.004	negligible
P3_P4	Age_centered:Timepoint	2	296	0.642	0.527		0.004	negligible
PO3_PO4	Age_centered:Sex:Timepoint	2	297	0.536	0.585		0.004	negligible
Fp1_Fp2	Age_centered	1	296	0.818	0.367		0.003	negligible
O1_O2	Age_centered:Timepoint	2	296	0.454	0.636		0.003	negligible
C3_C4	Age_centered:Timepoint	2	295	0.444	0.642		0.003	negligible
Fp1_Fp2	Timepoint	2	296	0.388	0.679		0.003	negligible
CP3_CP4	Sex	1	297	0.725	0.395		0.002	negligible
F7_F8	Age_centered	1	297	0.664	0.416		0.002	negligible
F3_F4	Sex	1	295	0.617	0.433		0.002	negligible
P7_P8	Sex:Timepoint	2	297	0.315	0.73		0.002	negligible
FC3_FC4	Sex:Timepoint	2	297	0.314	0.731		0.002	negligible
P3_P4	Sex:Timepoint	2	296	0.273	0.761		0.002	negligible
CP3_CP4	Sex:Timepoint	2	297	0.244	0.784		0.002	negligible
P7_P8	Age_centered:Sex	1	297	0.438	0.509		0.001	negligible
CP3_CP4	Age_centered	1	297	0.381	0.538		0.001	negligible
O1_O2	Sex:Timepoint	2	296	0.219	0.803		0.001	negligible
CP3_CP4	Age_centered:Timepoint	2	297	0.204	0.815		0.001	negligible
FC3_FC4	Timepoint	2	297	0.177	0.838		0.001	negligible
P7_P8	Age_centered:Sex:Timepoint	2	297	0.175	0.84		0.001	negligible
C3_C4	Sex:Timepoint	2	295	0.173	0.841		0.001	negligible
F7_F8	Sex:Timepoint	2	297	0.172	0.842		0.001	negligible
FC3_FC4	Age_centered:Timepoint	2	297	0.172	0.842		0.001	negligible
FC3_FC4	Age_centered:Sex:Timepoint	2	297	0.171	0.843		0.001	negligible
Fp1_Fp2	Age_centered:Sex:Timepoint	2	296	0.158	0.854		0.001	negligible
F3_F4	Age_centered:Timepoint	2	295	0.134	0.875		0.000908	negligible
C3_C4	Age_centered:Sex:Timepoint	2	295	0.117	0.89		0.000792	negligible
F3_F4	Age_centered	1	295	0.207	0.65		0.0007	negligible
PO3_PO4	Age_centered:Sex	1	297	0.208	0.649		0.000699	negligible
P7_P8	Age_centered:Timepoint	2	297	0.101	0.904		0.00068	negligible
T7_T8	Age_centered:Sex:Timepoint	2	295	0.099	0.906		0.000669	negligible
F3_F4	Timepoint	2	295	0.085	0.918		0.000578	negligible
P3_P4	Age_centered:Sex:Timepoint	2	296	0.084	0.92		0.000565	negligible
PO3_PO4	Age_centered:Timepoint	2	297	0.083	0.92		0.000559	negligible
Fp1_Fp2	Sex:Timepoint	2	296	0.078	0.925		0.000525	negligible
F7_F8	Age_centered:Timepoint	2	297	0.075	0.928		0.000506	negligible
FC3_FC4	Age_centered	1	297	0.134	0.714		0.000452	negligible
T7_T8	Sex:Timepoint	2	295	0.057	0.944		0.000389	negligible
CP3_CP4	Age_centered:Sex	1	297	0.105	0.746		0.000353	negligible
F7_F8	Age_centered:Sex:Timepoint	2	297	0.029	0.972		0.000193	negligible
Fp1_Fp2	Age_centered:Timepoint	2	296	0.028	0.973		0.000187	negligible
PO3_PO4	Sex:Timepoint	2	297	0.026	0.974		0.000174	negligible
PO3_PO4	Sex	1	297	0.034	0.853		0.000116	negligible
Fp1_Fp2	Sex	1	296	0.033	0.857		0.00011	negligible
CP3_CP4	Age_centered:Sex:Timepoint	2	297	0.011	0.989		7.47e-05	negligible
P3_P4	Age_centered:Sex	1	296	0.017	0.897		5.71e-05	negligible
F7_F8	Sex	1	297	0.015	0.901		5.2e-05	negligible
C3_C4	Sex	1	295	0.011	0.917		3.67e-05	negligible
C3_C4	Age_centered	1	295	0.005	0.943		1.72e-05	negligible
T7_T8	Age_centered:Sex	1	295	0.002	0.967		5.94e-06	negligible
F3_F4	Sex:Timepoint	2	295	0.000495	1		3.36e-06	negligible
F7_F8	Age_centered:Sex	1	297	9.61e-05	0.992		3.24e-07	negligible

## Sheet: Simon_delta
ElectrodePair	Effect	DFn	DFd	F	p	p<.05	partial eta square	Effect size
C3_C4	Age_centered:Sex	1	295	12.005	0.000609	*	0.039	small
P3_P4	Age_centered:Sex	1	295	11.321	0.000868	*	0.037	small
P3_P4	Sex	1	295	9.713	0.002	*	0.032	small
P7_P8	Age_centered	1	297	8.576	0.004	*	0.028	small
PO3_PO4	Age_centered:Sex	1	294	8.256	0.004	*	0.027	small
Fp1_Fp2	Age_centered	1	292	7.736	0.006	*	0.026	small
CP3_CP4	Sex	1	291	6.749	0.01	*	0.023	small
T7_T8	Age_centered:Timepoint	2	291	3.436	0.033	*	0.023	small
P3_P4	Timepoint	2	295	3.254	0.04	*	0.022	small
O1_O2	Sex	1	288	4.566	0.033	*	0.016	small
P3_P4	Age_centered:Sex:Timepoint	2	295	2.379	0.094		0.016	small
FC3_FC4	Sex	1	290	4.361	0.038	*	0.015	small
T7_T8	Age_centered	1	291	4.293	0.039	*	0.015	small
C3_C4	Sex	1	295	4.161	0.042	*	0.014	small
P7_P8	Timepoint	2	297	2.028	0.133		0.013	small
CP3_CP4	Timepoint	2	291	1.943	0.145		0.013	small
C3_C4	Age_centered:Sex:Timepoint	2	295	1.918	0.149		0.013	small
F7_F8	Timepoint	2	296	1.589	0.206		0.011	small
O1_O2	Age_centered	1	288	2.853	0.092		0.01	small
F7_F8	Age_centered:Sex	1	296	2.804	0.095		0.009	negligible
T7_T8	Sex:Timepoint	2	291	1.181	0.308		0.008	negligible
P3_P4	Age_centered:Timepoint	2	295	1.066	0.346		0.007	negligible
T7_T8	Timepoint	2	291	0.946	0.389		0.006	negligible
F3_F4	Timepoint	2	291	0.89	0.412		0.006	negligible
O1_O2	Timepoint	2	288	0.774	0.462		0.005	negligible
PO3_PO4	Age_centered:Timepoint	2	294	0.757	0.47		0.005	negligible
F3_F4	Sex	1	291	1.15	0.284		0.004	negligible
FC3_FC4	Timepoint	2	290	0.651	0.522		0.004	negligible
PO3_PO4	Timepoint	2	294	0.618	0.54		0.004	negligible
O1_O2	Sex:Timepoint	2	288	0.532	0.588		0.004	negligible
O1_O2	Age_centered:Timepoint	2	288	0.516	0.598		0.004	negligible
C3_C4	Age_centered	1	295	1.024	0.312		0.003	negligible
P7_P8	Age_centered:Sex	1	297	1.005	0.317		0.003	negligible
FC3_FC4	Age_centered:Sex	1	290	0.93	0.336		0.003	negligible
P7_P8	Age_centered:Sex:Timepoint	2	297	0.495	0.61		0.003	negligible
CP3_CP4	Sex:Timepoint	2	291	0.442	0.643		0.003	negligible
F7_F8	Age_centered:Timepoint	2	296	0.414	0.661		0.003	negligible
PO3_PO4	Age_centered:Sex:Timepoint	2	294	0.386	0.68		0.003	negligible
Fp1_Fp2	Age_centered:Timepoint	2	292	0.38	0.684		0.003	negligible
CP3_CP4	Age_centered:Sex	1	291	0.606	0.437		0.002	negligible
F7_F8	Age_centered	1	296	0.458	0.499		0.002	negligible
P7_P8	Sex:Timepoint	2	297	0.325	0.723		0.002	negligible
PO3_PO4	Sex:Timepoint	2	294	0.323	0.724		0.002	negligible
Fp1_Fp2	Timepoint	2	292	0.282	0.754		0.002	negligible
F7_F8	Age_centered:Sex:Timepoint	2	296	0.276	0.759		0.002	negligible
F3_F4	Age_centered:Sex:Timepoint	2	291	0.259	0.772		0.002	negligible
Fp1_Fp2	Age_centered:Sex	1	292	0.384	0.536		0.001	negligible
T7_T8	Sex	1	291	0.335	0.563		0.001	negligible
P7_P8	Sex	1	297	0.31	0.578		0.001	negligible
T7_T8	Age_centered:Sex	1	291	0.297	0.586		0.001	negligible
CP3_CP4	Age_centered:Sex:Timepoint	2	291	0.2	0.819		0.001	negligible
FC3_FC4	Sex:Timepoint	2	290	0.197	0.821		0.001	negligible
FC3_FC4	Age_centered:Sex:Timepoint	2	290	0.18	0.835		0.001	negligible
C3_C4	Sex:Timepoint	2	295	0.177	0.838		0.001	negligible
FC3_FC4	Age_centered:Timepoint	2	290	0.142	0.867		0.000982	negligible
F7_F8	Sex	1	296	0.269	0.604		0.000909	negligible
O1_O2	Age_centered:Sex:Timepoint	2	288	0.114	0.892		0.00079	negligible
O1_O2	Age_centered:Sex	1	288	0.194	0.66		0.000672	negligible
P3_P4	Sex:Timepoint	2	295	0.089	0.915		0.000605	negligible
F3_F4	Sex:Timepoint	2	291	0.076	0.927		0.000522	negligible
F7_F8	Sex:Timepoint	2	296	0.077	0.926		0.000517	negligible
P7_P8	Age_centered:Timepoint	2	297	0.06	0.941		0.000406	negligible
C3_C4	Age_centered:Timepoint	2	295	0.056	0.945		0.000383	negligible
CP3_CP4	Age_centered:Timepoint	2	291	0.055	0.947		0.000376	negligible
C3_C4	Timepoint	2	295	0.055	0.946		0.000374	negligible
PO3_PO4	Sex	1	294	0.107	0.744		0.000364	negligible
F3_F4	Age_centered:Timepoint	2	291	0.045	0.956		0.000307	negligible
P3_P4	Age_centered	1	295	0.087	0.768		0.000296	negligible
PO3_PO4	Age_centered	1	294	0.055	0.815		0.000186	negligible
Fp1_Fp2	Sex	1	292	0.054	0.817		0.000183	negligible
Fp1_Fp2	Age_centered:Sex:Timepoint	2	292	0.026	0.975		0.000175	negligible
Fp1_Fp2	Sex:Timepoint	2	292	0.022	0.979		0.000149	negligible
CP3_CP4	Age_centered	1	291	0.031	0.86		0.000108	negligible
F3_F4	Age_centered:Sex	1	291	0.029	0.864		0.000101	negligible
T7_T8	Age_centered:Sex:Timepoint	2	291	0.005	0.995		3.69e-05	negligible
F3_F4	Age_centered	1	291	0.007	0.932		2.54e-05	negligible
FC3_FC4	Age_centered	1	290	0.000186	0.989		6.41e-07	negligible

## Sheet: Stroop_alpha
ElectrodePair	Effect	DFn	DFd	F	p	p<.05	partial eta square	Effect size
P3_P4	Timepoint	2	297	13.92	1.67e-06	*	0.086	medium
P7_P8	Timepoint	2	294	9.696	8.36e-05	*	0.062	medium
P7_P8	Age_centered	1	294	13.612	0.000268	*	0.044	small
P3_P4	Age_centered	1	297	7.078	0.008	*	0.023	small
CP3_CP4	Age_centered	1	297	6.195	0.013	*	0.02	small
F7_F8	Age_centered:Sex	1	293	6.011	0.015	*	0.02	small
PO3_PO4	Age_centered	1	297	5.512	0.02	*	0.018	small
P3_P4	Age_centered:Sex	1	297	5.373	0.021	*	0.018	small
C3_C4	Sex	1	297	4.978	0.026	*	0.016	small
C3_C4	Timepoint	2	297	2.397	0.093		0.016	small
T7_T8	Sex	1	293	4.304	0.039	*	0.014	small
C3_C4	Age_centered	1	297	4.074	0.044	*	0.014	small
FC3_FC4	Age_centered:Sex	1	297	3.779	0.053		0.013	small
P3_P4	Sex	1	297	3.467	0.064		0.012	small
Fp1_Fp2	Age_centered:Sex	1	289	3.119	0.078		0.011	small
CP3_CP4	Timepoint	2	297	1.707	0.183		0.011	small
PO3_PO4	Timepoint	2	297	1.584	0.207		0.011	small
C3_C4	Age_centered:Sex:Timepoint	2	297	1.54	0.216		0.01	small
O1_O2	Sex	1	296	2.31	0.13		0.008	negligible
O1_O2	Sex:Timepoint	2	296	1.122	0.327		0.008	negligible
Fp1_Fp2	Age_centered:Sex:Timepoint	2	289	1.094	0.336		0.008	negligible
C3_C4	Age_centered:Sex	1	297	1.949	0.164		0.007	negligible
FC3_FC4	Timepoint	2	297	1.074	0.343		0.007	negligible
F7_F8	Timepoint	2	293	1.034	0.357		0.007	negligible
T7_T8	Sex:Timepoint	2	293	0.969	0.381		0.007	negligible
PO3_PO4	Age_centered:Sex	1	297	1.938	0.165		0.006	negligible
F3_F4	Age_centered:Sex:Timepoint	2	295	0.952	0.387		0.006	negligible
PO3_PO4	Sex:Timepoint	2	297	0.763	0.467		0.005	negligible
FC3_FC4	Age_centered:Sex:Timepoint	2	297	0.716	0.489		0.005	negligible
O1_O2	Age_centered:Sex	1	296	1.302	0.255		0.004	negligible
CP3_CP4	Sex	1	297	1.282	0.258		0.004	negligible
FC3_FC4	Age_centered	1	297	1.126	0.29		0.004	negligible
T7_T8	Age_centered:Sex	1	293	1.036	0.31		0.004	negligible
O1_O2	Timepoint	2	296	0.625	0.536		0.004	negligible
F7_F8	Age_centered:Sex:Timepoint	2	293	0.615	0.541		0.004	negligible
CP3_CP4	Age_centered:Sex	1	297	0.958	0.329		0.003	negligible
FC3_FC4	Sex	1	297	0.745	0.389		0.003	negligible
O1_O2	Age_centered:Sex:Timepoint	2	296	0.503	0.605		0.003	negligible
T7_T8	Age_centered:Sex:Timepoint	2	293	0.5	0.607		0.003	negligible
P7_P8	Age_centered:Timepoint	2	294	0.49	0.613		0.003	negligible
PO3_PO4	Age_centered:Timepoint	2	297	0.461	0.631		0.003	negligible
C3_C4	Sex:Timepoint	2	297	0.427	0.653		0.003	negligible
F3_F4	Timepoint	2	295	0.387	0.679		0.003	negligible
P3_P4	Age_centered:Sex:Timepoint	2	297	0.37	0.691		0.002	negligible
T7_T8	Timepoint	2	293	0.36	0.698		0.002	negligible
O1_O2	Age_centered:Timepoint	2	296	0.353	0.703		0.002	negligible
Fp1_Fp2	Age_centered:Timepoint	2	289	0.335	0.715		0.002	negligible
CP3_CP4	Age_centered:Timepoint	2	297	0.31	0.734		0.002	negligible
F3_F4	Sex:Timepoint	2	295	0.297	0.744		0.002	negligible
C3_C4	Age_centered:Timepoint	2	297	0.292	0.747		0.002	negligible
Fp1_Fp2	Timepoint	2	289	0.276	0.759		0.002	negligible
P3_P4	Age_centered:Timepoint	2	297	0.27	0.764		0.002	negligible
P3_P4	Sex:Timepoint	2	297	0.268	0.765		0.002	negligible
F7_F8	Sex:Timepoint	2	293	0.249	0.779		0.002	negligible
CP3_CP4	Sex:Timepoint	2	297	0.235	0.791		0.002	negligible
P7_P8	Sex	1	294	0.38	0.538		0.001	negligible
F3_F4	Age_centered:Sex	1	295	0.362	0.548		0.001	negligible
FC3_FC4	Sex:Timepoint	2	297	0.206	0.814		0.001	negligible
FC3_FC4	Age_centered:Timepoint	2	297	0.183	0.833		0.001	negligible
F3_F4	Age_centered:Timepoint	2	295	0.182	0.834		0.001	negligible
P7_P8	Sex:Timepoint	2	294	0.141	0.869		0.000955	negligible
T7_T8	Age_centered	1	293	0.271	0.603		0.000924	negligible
P7_P8	Age_centered:Sex:Timepoint	2	294	0.119	0.888		0.000811	negligible
F7_F8	Age_centered:Timepoint	2	293	0.117	0.889		0.0008	negligible
F7_F8	Age_centered	1	293	0.219	0.64		0.000746	negligible
Fp1_Fp2	Sex:Timepoint	2	289	0.1	0.905		0.000688	negligible
PO3_PO4	Age_centered:Sex:Timepoint	2	297	0.077	0.926		0.000517	negligible
Fp1_Fp2	Age_centered	1	289	0.149	0.7		0.000516	negligible
F7_F8	Sex	1	293	0.144	0.704		0.000493	negligible
CP3_CP4	Age_centered:Sex:Timepoint	2	297	0.049	0.952		0.000332	negligible
T7_T8	Age_centered:Timepoint	2	293	0.015	0.985		0.000102	negligible
F3_F4	Age_centered	1	295	0.026	0.871		8.91e-05	negligible
Fp1_Fp2	Sex	1	289	0.022	0.882		7.69e-05	negligible
PO3_PO4	Sex	1	297	0.02	0.888		6.74e-05	negligible
O1_O2	Age_centered	1	296	0.016	0.9		5.32e-05	negligible
P7_P8	Age_centered:Sex	1	294	0.011	0.916		3.81e-05	negligible
F3_F4	Sex	1	295	0.005	0.941		1.83e-05	negligible

## Sheet: Stroop_beta
ElectrodePair	Effect	DFn	DFd	F	p	p<.05	partial eta square	Effect size
P3_P4	Age_centered	1	295	15.911	8.38e-05	*	0.051	small
F3_F4	Age_centered:Sex	1	289	10.639	0.001	*	0.036	small
PO3_PO4	Age_centered	1	296	7.568	0.006	*	0.025	small
T7_T8	Sex	1	292	6.97	0.009	*	0.023	small
T7_T8	Sex:Timepoint	2	292	3.182	0.043	*	0.021	small
P3_P4	Timepoint	2	295	2.958	0.053		0.02	small
O1_O2	Age_centered:Sex:Timepoint	2	293	2.631	0.074		0.018	small
CP3_CP4	Age_centered	1	292	4.706	0.031	*	0.016	small
P7_P8	Age_centered	1	289	4.236	0.04	*	0.014	small
F3_F4	Age_centered:Sex:Timepoint	2	289	2.125	0.121		0.014	small
O1_O2	Sex:Timepoint	2	293	2.106	0.124		0.014	small
F3_F4	Timepoint	2	289	1.733	0.179		0.012	small
Fp1_Fp2	Age_centered	1	296	3.301	0.07		0.011	small
P7_P8	Age_centered:Timepoint	2	289	1.414	0.245		0.01	small
P3_P4	Sex:Timepoint	2	295	1.244	0.29		0.008	negligible
Fp1_Fp2	Age_centered:Timepoint	2	296	1.132	0.324		0.008	negligible
T7_T8	Age_centered:Sex	1	292	2.147	0.144		0.007	negligible
C3_C4	Age_centered	1	290	2.079	0.15		0.007	negligible
F7_F8	Age_centered:Sex	1	296	2.049	0.153		0.007	negligible
F7_F8	Timepoint	2	296	1.083	0.34		0.007	negligible
FC3_FC4	Age_centered	1	293	1.881	0.171		0.006	negligible
F3_F4	Sex	1	289	1.621	0.204		0.006	negligible
FC3_FC4	Sex	1	293	1.571	0.211		0.005	negligible
PO3_PO4	Age_centered:Timepoint	2	296	0.735	0.481		0.005	negligible
PO3_PO4	Age_centered:Sex:Timepoint	2	296	0.685	0.505		0.005	negligible
CP3_CP4	Sex:Timepoint	2	292	0.668	0.513		0.005	negligible
O1_O2	Sex	1	293	1.27	0.261		0.004	negligible
C3_C4	Sex	1	290	1.094	0.296		0.004	negligible
O1_O2	Age_centered:Timepoint	2	293	0.64	0.528		0.004	negligible
P7_P8	Timepoint	2	289	0.602	0.548		0.004	negligible
FC3_FC4	Timepoint	2	293	0.598	0.551		0.004	negligible
FC3_FC4	Sex:Timepoint	2	293	0.532	0.588		0.004	negligible
Fp1_Fp2	Age_centered:Sex	1	296	0.814	0.368		0.003	negligible
Fp1_Fp2	Timepoint	2	296	0.481	0.619		0.003	negligible
CP3_CP4	Age_centered:Timepoint	2	292	0.423	0.655		0.003	negligible
O1_O2	Timepoint	2	293	0.396	0.674		0.003	negligible
F3_F4	Sex:Timepoint	2	289	0.368	0.692		0.003	negligible
F7_F8	Age_centered	1	296	0.683	0.409		0.002	negligible
O1_O2	Age_centered:Sex	1	293	0.506	0.477		0.002	negligible
P3_P4	Age_centered:Sex	1	295	0.502	0.479		0.002	negligible
T7_T8	Age_centered:Sex:Timepoint	2	292	0.359	0.698		0.002	negligible
C3_C4	Age_centered:Timepoint	2	290	0.326	0.722		0.002	negligible
C3_C4	Sex:Timepoint	2	290	0.32	0.726		0.002	negligible
CP3_CP4	Timepoint	2	292	0.313	0.732		0.002	negligible
F7_F8	Age_centered:Timepoint	2	296	0.294	0.745		0.002	negligible
PO3_PO4	Sex:Timepoint	2	296	0.295	0.745		0.002	negligible
F7_F8	Age_centered:Sex:Timepoint	2	296	0.266	0.766		0.002	negligible
Fp1_Fp2	Age_centered:Sex:Timepoint	2	296	0.243	0.784		0.002	negligible
P3_P4	Age_centered:Timepoint	2	295	0.239	0.788		0.002	negligible
F7_F8	Sex:Timepoint	2	296	0.232	0.793		0.002	negligible
P7_P8	Age_centered:Sex:Timepoint	2	289	0.225	0.799		0.002	negligible
FC3_FC4	Age_centered:Sex	1	293	0.439	0.508		0.001	negligible
PO3_PO4	Sex	1	296	0.322	0.571		0.001	negligible
F3_F4	Age_centered	1	289	0.304	0.582		0.001	negligible
C3_C4	Timepoint	2	290	0.192	0.826		0.001	negligible
P3_P4	Age_centered:Sex:Timepoint	2	295	0.158	0.854		0.001	negligible
F3_F4	Age_centered:Timepoint	2	289	0.15	0.861		0.001	negligible
P7_P8	Sex:Timepoint	2	289	0.134	0.874		0.000928	negligible
T7_T8	Timepoint	2	292	0.135	0.874		0.000923	negligible
CP3_CP4	Sex	1	292	0.159	0.69		0.000546	negligible
FC3_FC4	Age_centered:Timepoint	2	293	0.079	0.924		0.000542	negligible
PO3_PO4	Timepoint	2	296	0.06	0.941		0.000408	negligible
Fp1_Fp2	Sex:Timepoint	2	296	0.047	0.955		0.000315	negligible
PO3_PO4	Age_centered:Sex	1	296	0.09	0.765		0.000303	negligible
CP3_CP4	Age_centered:Sex:Timepoint	2	292	0.039	0.962		0.000266	negligible
P7_P8	Age_centered:Sex	1	289	0.052	0.819		0.000181	negligible
C3_C4	Age_centered:Sex	1	290	0.048	0.826		0.000167	negligible
T7_T8	Age_centered:Timepoint	2	292	0.016	0.984		0.000108	negligible
O1_O2	Age_centered	1	293	0.027	0.87		9.19e-05	negligible
F7_F8	Sex	1	296	0.02	0.889		6.63e-05	negligible
CP3_CP4	Age_centered:Sex	1	292	0.016	0.898		5.6e-05	negligible
C3_C4	Age_centered:Sex:Timepoint	2	290	0.007	0.993		4.74e-05	negligible
T7_T8	Age_centered	1	292	0.012	0.912		4.15e-05	negligible
Fp1_Fp2	Sex	1	296	0.011	0.916		3.8e-05	negligible
P3_P4	Sex	1	295	0.011	0.917		3.72e-05	negligible
FC3_FC4	Age_centered:Sex:Timepoint	2	293	0.005	0.995		3.34e-05	negligible
P7_P8	Sex	1	289	0.002	0.962		7.75e-06	negligible

[truncated: 2 more sheets: Stroop_theta, Stroop_delta]
