# Supplementary material for: Effects of motor activity versus cognitive demand on asymmetries in EEG frequency bands and their relation to handedness
Source: Front Hum Neurosci. 2026 Jul 8;20:1796350. doi: 10.3389/fnhum.2026.1796350 (PMC13388754; doi:10.3389/fnhum.2026.1796350)
Supplement: Supplementary file 1 [file Data_Sheet_1.ZIP › Supplements/Supplementary Material 4_Mean AI electrode pair by sex.xlsx]

## Sheet: Right-handers
PVT alpha				PVT beta				PVT theta				PVT delta
ElectrodePair	men	women		ElectrodePair	men	women		ElectrodePair	men	women		ElectrodePair	men	women
C3_C4	-0.0465551	-0.0286454		C3_C4	-0.00550092	0.00284106		C3_C4	0.0064563	0.010901		C3_C4	0.0660766	0.0339414
CP3_CP4	-0.152586	-0.106153		CP3_CP4	-0.000333581	0.0253549		CP3_CP4	-0.0130141	0.00965532		CP3_CP4	-0.00296237	-0.0214845
F3_F4	0.0353702	0.00719572		F3_F4	-0.000292842	-0.028357		F3_F4	0.0472676	0.0168971		F3_F4	0.0845423	0.00439234
F7_F8	0.0587259	0.091799		F7_F8	-0.0161419	-0.0209401		F7_F8	0.00887459	0.0330569		F7_F8	0.0573508	-0.0103513
FC3_FC4	0.0831485	0.0386348		FC3_FC4	0.0162972	0.0244887		FC3_FC4	0.10168	0.0767952		FC3_FC4	0.148159	0.0877047
Fp1_Fp2	0.00849813	0.0138483		Fp1_Fp2	-0.0223039	-0.027001		Fp1_Fp2	-0.00519253	-3.65176e-06		Fp1_Fp2	0.00690844	0.00250908
O1_O2	0.0293435	-0.0117337		O1_O2	0.0732108	0.0184163		O1_O2	0.0560591	0.0158863		O1_O2	-0.0431784	-0.0407499
P3_P4	-0.202844	-0.170913		P3_P4	-0.0206465	-0.0338321		P3_P4	-0.0558329	-0.0312656		P3_P4	-0.135893	-0.0843744
P7_P8	-0.196371	-0.201894		P7_P8	0.0112323	-0.0699499		P7_P8	0.018139	-0.02182		P7_P8	-0.0328307	-0.0804055
PO3_PO4	-0.0680795	-0.120492		PO3_PO4	0.0167119	-0.0307933		PO3_PO4	-0.0206623	-0.0505724		PO3_PO4	-0.0936004	-0.0879533
T7_T8	0.0676902	0.109412		T7_T8	-0.0509942	-0.0120294		T7_T8	0.0262228	0.0603646		T7_T8	-0.00269039	0.00981616
Simon alpha				Simon beta				Simon theta				Simon delta
ElectrodePair	men	women		ElectrodePair	men	women		ElectrodePair	men	women		ElectrodePair	men	women
C3_C4	-0.0502437	-0.0180379		C3_C4	-0.0195607	-0.00551971		C3_C4	-0.032925	-0.0102439		C3_C4	-0.00446761	0.000367628
CP3_CP4	-0.0860489	-0.0435524		CP3_CP4	0.0125475	0.0386512		CP3_CP4	-0.0211432	-0.0157939		CP3_CP4	-0.0183048	-0.0549203
F3_F4	-0.00612946	-0.0075366		F3_F4	-0.0706014	-0.0321323		F3_F4	0.0267552	0.0166465		F3_F4	0.0811492	-0.00818201
F7_F8	0.0264526	0.0948829		F7_F8	-0.0487613	-0.00288606		F7_F8	-0.00490251	0.0583593		F7_F8	0.088319	0.0344901
FC3_FC4	0.049665	0.0155977		FC3_FC4	0.0185057	0.0103198		FC3_FC4	0.0698675	0.0571763		FC3_FC4	0.123206	0.0675619
Fp1_Fp2	0.000598757	0.0047055		Fp1_Fp2	-0.0328671	-0.0257711		Fp1_Fp2	-0.00853424	-0.00874134		Fp1_Fp2	0.0237386	6.47046e-05
O1_O2	0.0633788	0.0248801		O1_O2	0.102764	0.0454181		O1_O2	0.0705549	0.0218073		O1_O2	-0.00634441	-0.0130703
P3_P4	-0.122133	-0.107232		P3_P4	0.00617854	-0.00681252		P3_P4	-0.0406195	-0.0280223		P3_P4	-0.0901673	-0.0818839
P7_P8	-0.106899	-0.133985		P7_P8	0.0622988	-0.0203865		P7_P8	0.0438679	-0.00703268		P7_P8	0.0117219	-0.0687686
PO3_PO4	-0.0221386	-0.069784		PO3_PO4	0.0389723	-0.00885018		PO3_PO4	-0.00337694	-0.0383598		PO3_PO4	-0.0450294	-0.0522508
T7_T8	0.046374	0.072627		T7_T8	-0.116321	-0.0187471		T7_T8	0.00273938	0.0305336		T7_T8	0.00437158	0.00833688
Stroop alpha				Stroop beta				Stroop theta				Stroop delta
ElectrodePair	men	women		ElectrodePair	men	women		ElectrodePair	men	women		ElectrodePair	men	women
C3_C4	-0.0949913	-0.0537669		C3_C4	-0.0720442	-0.0504521		C3_C4	-0.0602171	-0.0153076		C3_C4	-0.0295601	-0.00616457
CP3_CP4	-0.10231	-0.0618023		CP3_CP4	-0.0132938	0.00375933		CP3_CP4	-0.0422431	-0.012405		CP3_CP4	-0.0672247	-0.0147054
F3_F4	-0.0181208	-0.022945		F3_F4	-0.0787445	-0.0614492		F3_F4	-0.0111104	-0.0177969		F3_F4	-0.0140578	0.0021299
F7_F8	0.0724488	0.103311		F7_F8	-0.0240104	0.0230694		F7_F8	0.0504236	0.0715844		F7_F8	0.0248482	0.0165822
FC3_FC4	0.0195803	0.0206989		FC3_FC4	0.0134387	0.0176573		FC3_FC4	0.0458031	0.0385384		FC3_FC4	0.0767329	0.0324034
Fp1_Fp2	-0.0282885	0.00201528		Fp1_Fp2	-0.0968558	-0.0439532		Fp1_Fp2	-0.056129	-0.00612227		Fp1_Fp2	-0.0817693	-0.00986702
O1_O2	0.0673059	0.00271808		O1_O2	0.0915289	0.00603418		O1_O2	0.0689716	0.000973774		O1_O2	0.0261749	0.00452005
P3_P4	-0.129445	-0.122969		P3_P4	0.0107556	-0.0234929		P3_P4	-0.0387105	-0.028531		P3_P4	-0.0582072	-0.0394399
P7_P8	-0.190619	-0.171043		P7_P8	-0.0492221	-0.063108		P7_P8	-0.050733	-0.0507873		P7_P8	-0.0511461	-0.0601737
PO3_PO4	-0.0223415	-0.0709699		PO3_PO4	0.0475385	-0.00110182		PO3_PO4	0.015442	-0.0125616		PO3_PO4	-0.0338734	-0.0130164
T7_T8	-0.00360982	-0.0419739		T7_T8	-0.0267503	-0.0511327		T7_T8	-0.0184821	-0.0465447		T7_T8	-0.0450858	-0.0593557

## Sheet: Non-right-handers
PVT alpha				PVT beta				PVT theta				PVT delta
ElectrodePair	men	women		ElectrodePair	men	women		ElectrodePair	men	women		ElectrodePair	men	women
C3_C4	-0.0421542	-0.0374081		C3_C4	-0.0615201	0.00982347		C3_C4	0.0274173	-0.00533038		C3_C4	0.082522	0.115471
CP3_CP4	-0.140344	-0.0831064		CP3_CP4	-0.0444564	0.0393267		CP3_CP4	-0.0221767	0.0194637		CP3_CP4	-0.0841668	0.043507
F3_F4	0.0287067	0.007106		F3_F4	0.000481642	-0.00658685		F3_F4	0.0355589	0.00757613		F3_F4	-0.0356791	-0.0866207
F7_F8	0.100063	0.00409542		F7_F8	-0.0401469	-0.0509163		F7_F8	0.0732381	-0.0438388		F7_F8	0.0820296	-0.121139
FC3_FC4	0.068582	0.00975601		FC3_FC4	0.0160511	-0.00909575		FC3_FC4	0.158175	0.00500165		FC3_FC4	0.168445	-0.00352639
Fp1_Fp2	-0.012809	0.005798		Fp1_Fp2	-0.0667997	-0.0330173		Fp1_Fp2	-0.0368401	-0.0222192		Fp1_Fp2	-0.0736701	-0.0218659
O1_O2	0.0245492	-0.0234454		O1_O2	0.0610097	0.031941		O1_O2	-0.000170497	0.0307294		O1_O2	0.00306881	-0.00294698
P3_P4	-0.244381	-0.159504		P3_P4	-0.0428065	-0.0661696		P3_P4	-0.100431	-0.0287755		P3_P4	-0.11352	0.0101303
P7_P8	-0.159563	-0.178592		P7_P8	0.0353558	-0.0210531		P7_P8	-0.0621786	0.0286042		P7_P8	-0.0265689	-0.0546276
PO3_PO4	-0.0998525	-0.120989		PO3_PO4	0.00878646	-0.0409943		PO3_PO4	-0.0470175	-0.0456078		PO3_PO4	-0.114357	-0.0986609
T7_T8	0.0181528	0.00635476		T7_T8	-0.0724094	-0.0829391		T7_T8	-0.0234749	0.0231325		T7_T8	-0.0397113	-0.0362861
Simon alpha				Simon beta				Simon theta				Simon delta
ElectrodePair	men	women		ElectrodePair	men	women		ElectrodePair	men	women		ElectrodePair	men	women
C3_C4	-0.0475841	-0.0192435		C3_C4	-0.0682803	-0.0113988		C3_C4	-0.0157205	-0.0189684		C3_C4	-0.0348121	0.0569017
CP3_CP4	-0.0611767	-0.0215378		CP3_CP4	-0.0123947	0.0457275		CP3_CP4	-0.0442826	-0.0185452		CP3_CP4	-0.119993	0.00595871
F3_F4	-0.00251783	-0.0180261		F3_F4	-0.0407515	-0.0408309		F3_F4	0.0217574	-0.00551454		F3_F4	0.00886813	-0.0394013
F7_F8	0.0121212	0.00827989		F7_F8	-0.0804902	-0.0431363		F7_F8	0.00538757	-0.0176399		F7_F8	0.0312277	-0.0317054
FC3_FC4	0.0255366	-0.000125109		FC3_FC4	-0.0212524	0.00741967		FC3_FC4	0.101349	0.0033569		FC3_FC4	0.12121	0.00883487
Fp1_Fp2	-0.0269631	0.00395849		Fp1_Fp2	-0.0406777	-0.0186272		Fp1_Fp2	-0.00645592	-0.00817315		Fp1_Fp2	-0.0446654	-0.0694082
O1_O2	0.0707128	0.040638		O1_O2	0.0855725	0.069032		O1_O2	0.0225563	0.0398101		O1_O2	-0.0368183	0.0083018
P3_P4	-0.142587	-0.0930274		P3_P4	-0.0098609	-0.0284055		P3_P4	-0.113965	-0.0373945		P3_P4	-0.141919	-0.0158619
P7_P8	-0.0813293	-0.0735019		P7_P8	0.0911975	0.0895529		P7_P8	-0.0379304	0.0448578		P7_P8	-0.0195129	-0.028997
PO3_PO4	-0.0451209	-0.0595325		PO3_PO4	0.0457788	0.00166026		PO3_PO4	-0.0325882	-0.0363488		PO3_PO4	-0.0794877	-0.0877906
T7_T8	0.0393492	0.093474		T7_T8	0.0140857	0.0253604		T7_T8	0.00152083	0.0735781		T7_T8	0.040217	0.0436582
Stroop alpha				Stroop beta				Stroop theta				Stroop delta
ElectrodePair	men	women		ElectrodePair	men	women		ElectrodePair	men	women		ElectrodePair	men	women
C3_C4	-0.0857971	-0.0331813		C3_C4	-0.0668885	-0.0404908		C3_C4	-0.0426201	-0.0301393		C3_C4	-0.0547005	0.0499676
CP3_CP4	-0.057672	-0.0414903		CP3_CP4	0.0141564	0.00956137		CP3_CP4	-0.0234889	-0.0264664		CP3_CP4	-0.0935253	0.0204392
F3_F4	-0.00510802	-0.00439475		F3_F4	0.00902139	-0.0435937		F3_F4	0.00885968	-0.0275955		F3_F4	0.0766974	0.0202674
F7_F8	0.0304358	0.075925		F7_F8	-0.0263292	-0.0201008		F7_F8	0.0444841	0.0314788		F7_F8	0.0827632	-0.0620548
FC3_FC4	0.00972936	-0.00781427		FC3_FC4	-0.00825437	-0.0529893		FC3_FC4	0.0748004	-0.00632701		FC3_FC4	0.089513	0.0679153
Fp1_Fp2	-0.0118833	-0.0140087		Fp1_Fp2	-0.114318	-0.084944		Fp1_Fp2	-0.029175	-0.0474441		Fp1_Fp2	0.0350106	0.000680934
O1_O2	0.0513355	-0.00208422		O1_O2	0.0852572	0.0451928		O1_O2	0.0300285	0.00969307		O1_O2	0.00332111	-0.0113828
P3_P4	-0.121644	-0.0807885		P3_P4	0.00837547	-0.0157509		P3_P4	-0.0607872	-0.0422333		P3_P4	-0.0858024	-0.00324371
P7_P8	-0.147794	-0.172092		P7_P8	-0.0610759	-0.0862023		P7_P8	-0.10549	-0.0160582		P7_P8	-0.0870526	-0.030119
PO3_PO4	-0.0673412	-0.0844099		PO3_PO4	0.0144031	-0.0206635		PO3_PO4	-0.0286621	-0.0599705		PO3_PO4	-0.0403043	-0.0992387
T7_T8	-0.13392	0.00268753		T7_T8	-0.180393	0.0121829		T7_T8	-0.159104	0.0738361		T7_T8	-0.107707	0.0539792
