# Supplementary material for: Effects of motor activity versus cognitive demand on asymmetries in EEG frequency bands and their relation to handedness
Source: Front Hum Neurosci. 2026 Jul 8;20:1796350. doi: 10.3389/fnhum.2026.1796350 (PMC13388754; doi:10.3389/fnhum.2026.1796350)
Supplement: Supplementary file 1 [file Data_Sheet_1.ZIP › Supplements/Supplementary Material 5_posthoc_ANOVAs_NRH.xlsx]

## Sheet: PVT_alpha
Post-hoc tests - nonright-handers
ElectrodePair	term	.y.	group1	group2	df	statistic	p	p.adj	p.adj.signif			Mean AI timepoint by electrode pair
P7_P8	Age_centered*Timepoint	AI	Pre_PVT	Rest_Power	3351	4.92224	8.96876e-07	2.69063e-06	****			ElectrodePair	Post_PVT	Pre_PVT	Rest_Power
P7_P8	Age_centered*Timepoint	AI	Post_PVT	Rest_Power	3351	4.63291	3.74282e-06	1.12285e-05	****			C3_C4	-0.0352894	-0.0736109	-0.00744254
T7_T8	Age_centered*Timepoint	AI	Post_PVT	Rest_Power	3351	3.45001	0.000567483	0.00170245	**			CP3_CP4	-0.145032	-0.0847757	-0.090239
F7_F8	Age_centered*Timepoint	AI	Post_PVT	Rest_Power	3351	2.32484	0.0201401	0.0604203	ns			F3_F4	0.0280166	0.00967752	0.0101928
T7_T8	Age_centered*Timepoint	AI	Post_PVT	Pre_PVT	3351	2.28915	0.0221324	0.0663972	ns			F7_F8	0.0896233	0.0606832	-0.0229265
P3_P4	Age_centered*Timepoint	AI	Pre_PVT	Rest_Power	3351	1.89161	0.058629	0.175887	ns			FC3_FC4	0.0611765	0.01541	0.0258746
PO3_PO4	Age_centered*Timepoint	AI	Post_PVT	Pre_PVT	3351	-1.84754	0.0647576	0.194273	ns			Fp1_Fp2	-0.0060811	0.000459891	-4.90016e-05
P3_P4	Age_centered*Timepoint	AI	Post_PVT	Pre_PVT	3351	-1.84119	0.0656821	0.197046	ns			O1_O2	-0.0414689	0.0313394	0.000103707
F7_F8	Age_centered*Timepoint	AI	Pre_PVT	Rest_Power	3351	1.72531	0.0845636	0.253691	ns			P3_P4	-0.224281	-0.136037	-0.226287
O1_O2	Age_centered*Timepoint	AI	Post_PVT	Pre_PVT	3351	-1.51914	0.128822	0.386467	ns			P7_P8	-0.103788	-0.0888582	-0.327399
C3_C4	Age_centered*Timepoint	AI	Pre_PVT	Rest_Power	3351	-1.32363	0.185718	0.557153	ns			PO3_PO4	-0.15665	-0.0681021	-0.111718
CP3_CP4	Age_centered*Timepoint	AI	Post_PVT	Pre_PVT	3351	-1.25724	0.208753	0.626259	ns			T7_T8	0.101769	-0.00794458	-0.065144
T7_T8	Age_centered*Timepoint	AI	Pre_PVT	Rest_Power	3351	1.2007	0.229953	0.68986	ns
CP3_CP4	Age_centered*Timepoint	AI	Post_PVT	Rest_Power	3351	-1.08981	0.275877	0.827631	ns
C3_C4	Age_centered*Timepoint	AI	Post_PVT	Pre_PVT	3351	0.799573	0.424015	1	ns
C3_C4	Age_centered*Timepoint	AI	Post_PVT	Rest_Power	3351	-0.535914	0.592054	1	ns
CP3_CP4	Age_centered*Timepoint	AI	Pre_PVT	Rest_Power	3351	0.148789	0.881729	1	ns
F3_F4	Age_centered*Timepoint	AI	Post_PVT	Pre_PVT	3351	0.371074	0.710606	1	ns
F3_F4	Age_centered*Timepoint	AI	Post_PVT	Rest_Power	3351	0.400264	0.688987	1	ns
F3_F4	Age_centered*Timepoint	AI	Pre_PVT	Rest_Power	3351	0.0319127	0.974544	1	ns
F7_F8	Age_centered*Timepoint	AI	Post_PVT	Pre_PVT	3351	0.60067	0.548101	1	ns
FC3_FC4	Age_centered*Timepoint	AI	Post_PVT	Pre_PVT	3351	0.954911	0.339692	1	ns
FC3_FC4	Age_centered*Timepoint	AI	Post_PVT	Rest_Power	3351	0.762132	0.446035	1	ns
FC3_FC4	Age_centered*Timepoint	AI	Pre_PVT	Rest_Power	3351	-0.178615	0.858251	1	ns
Fp1_Fp2	Age_centered*Timepoint	AI	Post_PVT	Pre_PVT	3351	-0.142821	0.88644	1	ns
Fp1_Fp2	Age_centered*Timepoint	AI	Post_PVT	Rest_Power	3351	-0.111261	0.911416	1	ns
Fp1_Fp2	Age_centered*Timepoint	AI	Pre_PVT	Rest_Power	3351	0.0287826	0.97704	1	ns
O1_O2	Age_centered*Timepoint	AI	Post_PVT	Rest_Power	3351	-0.818051	0.413386	1	ns
O1_O2	Age_centered*Timepoint	AI	Pre_PVT	Rest_Power	3351	0.678551	0.497469	1	ns
P3_P4	Age_centered*Timepoint	AI	Post_PVT	Rest_Power	3351	0.0777318	0.938046	1	ns
P7_P8	Age_centered*Timepoint	AI	Post_PVT	Pre_PVT	3351	-0.304569	0.760713	1	ns
PO3_PO4	Age_centered*Timepoint	AI	Post_PVT	Rest_Power	3351	-0.88711	0.375083	1	ns
PO3_PO4	Age_centered*Timepoint	AI	Pre_PVT	Rest_Power	3351	0.93302	0.350877	1	ns

## Sheet: PVT_beta
ElectrodePair	term	.y.	group1	group2	df	statistic	p	p.adj	p.adj.signif			Mean AI timepoint by electrode pair
FC3_FC4	Age_centered*Timepoint	AI	Post_PVT	Rest_Power	3341	2.68748	0.00723504	0.0217051	*			ElectrodePair	Post_PVT	Pre_PVT	Rest_Power
P7_P8	Age_centered*Timepoint	AI	Pre_PVT	Rest_Power	3341	2.48986	0.0128275	0.0384825	*			C3_C4	0.0132624	-0.0407632	-0.0340185
F3_F4	Age_centered*Timepoint	AI	Post_PVT	Rest_Power	3341	2.40151	0.016382	0.0491461	*			CP3_CP4	-0.0197029	0.0301808	0.00246226
F7_F8	Age_centered*Timepoint	AI	Post_PVT	Rest_Power	3341	1.98662	0.0470465	0.141139	ns			F3_F4	0.0574472	0.00491886	-0.0788377
P3_P4	Age_centered*Timepoint	AI	Post_PVT	Pre_PVT	3341	-1.69847	0.0895119	0.268536	ns			F7_F8	0.000395255	-0.032096	-0.111882
P7_P8	Age_centered*Timepoint	AI	Post_PVT	Pre_PVT	3341	-1.59052	0.111813	0.335439	ns			FC3_FC4	0.0804477	-0.00817312	-0.0729068
FC3_FC4	Age_centered*Timepoint	AI	Post_PVT	Pre_PVT	3341	1.57968	0.114275	0.342826	ns			Fp1_Fp2	-0.0411105	-0.052931	-0.0470731
F3_F4	Age_centered*Timepoint	AI	Pre_PVT	Rest_Power	3341	1.4783	0.139421	0.418264	ns			O1_O2	0.0196725	0.0691342	0.0435405
F7_F8	Age_centered*Timepoint	AI	Pre_PVT	Rest_Power	3341	1.41481	0.157217	0.471652	ns			P3_P4	-0.108019	-0.013189	-0.0475804
PO3_PO4	Age_centered*Timepoint	AI	Post_PVT	Pre_PVT	3341	-1.3581	0.174524	0.523571	ns			P7_P8	-0.0106761	0.0789153	-0.062589
FC3_FC4	Age_centered*Timepoint	AI	Pre_PVT	Rest_Power	3341	1.13555	0.256225	0.768675	ns			PO3_PO4	-0.0656366	0.0102853	-0.00436498
PO3_PO4	Age_centered*Timepoint	AI	Post_PVT	Rest_Power	3341	-1.07078	0.284344	0.853032	ns			T7_T8	-0.0653917	-0.0876785	-0.0829088
P3_P4	Age_centered*Timepoint	AI	Post_PVT	Rest_Power	3341	-1.05615	0.290976	0.872928	ns
C3_C4	Age_centered*Timepoint	AI	Post_PVT	Pre_PVT	3341	0.960697	0.336774	1	ns
C3_C4	Age_centered*Timepoint	AI	Post_PVT	Rest_Power	3341	0.834893	0.403838	1	ns
C3_C4	Age_centered*Timepoint	AI	Pre_PVT	Rest_Power	3341	-0.111751	0.911027	1	ns
CP3_CP4	Age_centered*Timepoint	AI	Post_PVT	Pre_PVT	3341	-0.893449	0.371681	1	ns
CP3_CP4	Age_centered*Timepoint	AI	Post_PVT	Rest_Power	3341	-0.380753	0.70341	1	ns
CP3_CP4	Age_centered*Timepoint	AI	Pre_PVT	Rest_Power	3341	0.499443	0.6175	1	ns
F3_F4	Age_centered*Timepoint	AI	Post_PVT	Pre_PVT	3341	0.936322	0.349175	1	ns
F7_F8	Age_centered*Timepoint	AI	Post_PVT	Pre_PVT	3341	0.581938	0.560648	1	ns
Fp1_Fp2	Age_centered*Timepoint	AI	Post_PVT	Pre_PVT	3341	0.209313	0.834217	1	ns
Fp1_Fp2	Age_centered*Timepoint	AI	Post_PVT	Rest_Power	3341	0.113426	0.909699	1	ns
Fp1_Fp2	Age_centered*Timepoint	AI	Pre_PVT	Rest_Power	3341	-0.093013	0.925899	1	ns
O1_O2	Age_centered*Timepoint	AI	Post_PVT	Pre_PVT	3341	-0.878613	0.379675	1	ns
O1_O2	Age_centered*Timepoint	AI	Post_PVT	Rest_Power	3341	-0.40776	0.683476	1	ns
O1_O2	Age_centered*Timepoint	AI	Pre_PVT	Rest_Power	3341	0.458708	0.646474	1	ns
P3_P4	Age_centered*Timepoint	AI	Pre_PVT	Rest_Power	3341	0.612765	0.540073	1	ns
P7_P8	Age_centered*Timepoint	AI	Post_PVT	Rest_Power	3341	0.923285	0.355926	1	ns
PO3_PO4	Age_centered*Timepoint	AI	Pre_PVT	Rest_Power	3341	0.269754	0.787366	1	ns
T7_T8	Age_centered*Timepoint	AI	Post_PVT	Pre_PVT	3341	0.399171	0.689792	1	ns
T7_T8	Age_centered*Timepoint	AI	Post_PVT	Rest_Power	3341	0.316228	0.751849	1	ns
T7_T8	Age_centered*Timepoint	AI	Pre_PVT	Rest_Power	3341	-0.0759965	0.939426	1	ns

## Sheet: PVT_theta
ElectrodePair	term	.y.	group1	group2	df	statistic	p	p.adj	p.adj.signif			Mean AI timepoint by electrode pair
T7_T8	Age_centered*Timepoint	AI	Post_PVT	Rest_Power	3332	3.96576	7.47007e-05	0.000224102	***			ElectrodePair	Post_PVT	Pre_PVT	Rest_Power
F7_F8	Age_centered*Timepoint	AI	Post_PVT	Rest_Power	3332	2.9638	0.00306019	0.00918058	**			C3_C4	0.00655925	0.0183182	-0.000322963
P7_P8	Age_centered*Timepoint	AI	Post_PVT	Rest_Power	3332	2.88701	0.00391429	0.0117429	*			CP3_CP4	0.0330334	0.0227623	-0.051083
T7_T8	Age_centered*Timepoint	AI	Pre_PVT	Rest_Power	3332	2.69099	0.00715959	0.0214788	*			F3_F4	0.060238	-0.00131714	-0.0015544
P7_P8	Age_centered*Timepoint	AI	Pre_PVT	Rest_Power	3332	2.54562	0.0109529	0.0328588	*			F7_F8	0.0627688	0.0170149	-0.0694155
P3_P4	Age_centered*Timepoint	AI	Post_PVT	Rest_Power	3332	2.10348	0.0354988	0.106496	ns			FC3_FC4	0.117524	0.0523714	0.0335299
F7_F8	Age_centered*Timepoint	AI	Pre_PVT	Rest_Power	3332	1.93557	0.0530052	0.159016	ns			Fp1_Fp2	-0.0335854	-0.0312078	-0.0193589
FC3_FC4	Age_centered*Timepoint	AI	Post_PVT	Rest_Power	3332	1.89041	0.0587905	0.176371	ns			O1_O2	0.000810974	0.042454	0.00966809
CP3_CP4	Age_centered*Timepoint	AI	Post_PVT	Rest_Power	3332	1.88335	0.0597399	0.17922	ns			P3_P4	-0.0245033	-0.0366856	-0.11855
P3_P4	Age_centered*Timepoint	AI	Pre_PVT	Rest_Power	3332	1.82407	0.0682313	0.204694	ns			P7_P8	0.0376451	0.0222386	-0.091582
CP3_CP4	Age_centered*Timepoint	AI	Pre_PVT	Rest_Power	3332	1.65646	0.0977226	0.293168	ns			PO3_PO4	-0.0557111	-0.021884	-0.0618907
FC3_FC4	Age_centered*Timepoint	AI	Post_PVT	Pre_PVT	3332	1.46682	0.142521	0.427562	ns			T7_T8	0.0804756	0.022972	-0.0979504
F3_F4	Age_centered*Timepoint	AI	Post_PVT	Rest_Power	3332	1.38069	0.167468	0.502405	ns
F3_F4	Age_centered*Timepoint	AI	Post_PVT	Pre_PVT	3332	1.36473	0.172431	0.517293	ns
T7_T8	Age_centered*Timepoint	AI	Post_PVT	Pre_PVT	3332	1.29414	0.195707	0.587122	ns
F7_F8	Age_centered*Timepoint	AI	Post_PVT	Pre_PVT	3332	1.02223	0.306747	0.920242	ns
C3_C4	Age_centered*Timepoint	AI	Post_PVT	Pre_PVT	3332	-0.265212	0.790863	1	ns
C3_C4	Age_centered*Timepoint	AI	Post_PVT	Rest_Power	3332	0.166038	0.868137	1	ns
C3_C4	Age_centered*Timepoint	AI	Pre_PVT	Rest_Power	3332	0.427961	0.668707	1	ns
CP3_CP4	Age_centered*Timepoint	AI	Post_PVT	Pre_PVT	3332	0.22917	0.818751	1	ns
F3_F4	Age_centered*Timepoint	AI	Pre_PVT	Rest_Power	3332	0.0263145	0.979008	1	ns
FC3_FC4	Age_centered*Timepoint	AI	Pre_PVT	Rest_Power	3332	0.441809	0.658656	1	ns
Fp1_Fp2	Age_centered*Timepoint	AI	Post_PVT	Pre_PVT	3332	-0.0599022	0.952237	1	ns
Fp1_Fp2	Age_centered*Timepoint	AI	Post_PVT	Rest_Power	3332	-0.304237	0.760966	1	ns
Fp1_Fp2	Age_centered*Timepoint	AI	Pre_PVT	Rest_Power	3332	-0.244511	0.80685	1	ns
O1_O2	Age_centered*Timepoint	AI	Post_PVT	Pre_PVT	3332	-0.938167	0.348226	1	ns
O1_O2	Age_centered*Timepoint	AI	Post_PVT	Rest_Power	3332	-0.179866	0.857269	1	ns
O1_O2	Age_centered*Timepoint	AI	Pre_PVT	Rest_Power	3332	0.742463	0.457859	1	ns
P3_P4	Age_centered*Timepoint	AI	Post_PVT	Pre_PVT	3332	0.279394	0.77996	1	ns
P7_P8	Age_centered*Timepoint	AI	Post_PVT	Pre_PVT	3332	0.345665	0.729616	1	ns
PO3_PO4	Age_centered*Timepoint	AI	Post_PVT	Pre_PVT	3332	-0.765222	0.444193	1	ns
PO3_PO4	Age_centered*Timepoint	AI	Post_PVT	Rest_Power	3332	0.155652	0.876316	1	ns
PO3_PO4	Age_centered*Timepoint	AI	Pre_PVT	Rest_Power	3332	0.909524	0.36314	1	ns

## Sheet: PVT_delta
ElectrodePair	term	.y.	group1	group2	df	statistic	p	p.adj	p.adj.signif			Mean AI timepoint by electrode pair
CP3_CP4	Age_centered*Timepoint	AI	Post_PVT	Rest_Power	3323	2.73988	0.00617903	0.0185371	*			ElectrodePair	Post_PVT	Pre_PVT	Rest_Power
C3_C4	Age_centered*Timepoint	AI	Post_PVT	Rest_Power	3323	2.37809	0.0174588	0.0523763	ns			C3_C4	0.186883	0.101651	0.0113145
P3_P4	Age_centered*Timepoint	AI	Post_PVT	Rest_Power	3323	2.0299	0.0424463	0.127339	ns			CP3_CP4	0.0924499	-0.0164586	-0.110592
P3_P4	Age_centered*Timepoint	AI	Pre_PVT	Rest_Power	3323	1.78748	0.0739505	0.221852	ns			F3_F4	-0.0579573	-0.0944323	-0.0441254
F7_F8	Age_centered*Timepoint	AI	Pre_PVT	Rest_Power	3323	1.6264	0.103958	0.311875	ns			F7_F8	-0.00525575	0.00586105	-0.114007
CP3_CP4	Age_centered*Timepoint	AI	Post_PVT	Pre_PVT	3323	1.47951	0.139098	0.417294	ns			FC3_FC4	0.0904039	0.0766337	0.0331841
F7_F8	Age_centered*Timepoint	AI	Post_PVT	Rest_Power	3323	1.47638	0.139936	0.419809	ns			Fp1_Fp2	-0.0343078	-0.0460698	-0.0487645
CP3_CP4	Age_centered*Timepoint	AI	Pre_PVT	Rest_Power	3323	1.27215	0.203408	0.610223	ns			O1_O2	0.00116838	0.0251218	-0.028566
C3_C4	Age_centered*Timepoint	AI	Pre_PVT	Rest_Power	3323	1.2255	0.220472	0.661416	ns			P3_P4	0.0125093	-0.0050338	-0.137828
C3_C4	Age_centered*Timepoint	AI	Post_PVT	Pre_PVT	3323	1.16424	0.244409	0.733227	ns			P7_P8	-0.03872	-0.00895428	-0.0828248
P7_P8	Age_centered*Timepoint	AI	Pre_PVT	Rest_Power	3323	1.00101	0.316894	0.950682	ns			PO3_PO4	-0.106853	-0.113584	-0.0941817
F3_F4	Age_centered*Timepoint	AI	Post_PVT	Pre_PVT	3323	0.492459	0.622428	1	ns			T7_T8	-0.0622549	-0.031271	-0.018475
F3_F4	Age_centered*Timepoint	AI	Post_PVT	Rest_Power	3323	-0.179365	0.857662	1	ns
F3_F4	Age_centered*Timepoint	AI	Pre_PVT	Rest_Power	3323	-0.662994	0.507381	1	ns
F7_F8	Age_centered*Timepoint	AI	Post_PVT	Pre_PVT	3323	-0.152282	0.878974	1	ns
FC3_FC4	Age_centered*Timepoint	AI	Post_PVT	Pre_PVT	3323	0.18863	0.850394	1	ns
FC3_FC4	Age_centered*Timepoint	AI	Post_PVT	Rest_Power	3323	0.772182	0.440062	1	ns
FC3_FC4	Age_centered*Timepoint	AI	Pre_PVT	Rest_Power	3323	0.587326	0.557025	1	ns
Fp1_Fp2	Age_centered*Timepoint	AI	Post_PVT	Pre_PVT	3323	0.15907	0.873624	1	ns
Fp1_Fp2	Age_centered*Timepoint	AI	Post_PVT	Rest_Power	3323	0.201721	0.840147	1	ns
Fp1_Fp2	Age_centered*Timepoint	AI	Pre_PVT	Rest_Power	3323	0.0444736	0.96453	1	ns
O1_O2	Age_centered*Timepoint	AI	Post_PVT	Pre_PVT	3323	-0.322285	0.747257	1	ns
O1_O2	Age_centered*Timepoint	AI	Post_PVT	Rest_Power	3323	0.40523	0.685335	1	ns
O1_O2	Age_centered*Timepoint	AI	Pre_PVT	Rest_Power	3323	0.725069	0.468461	1	ns
P3_P4	Age_centered*Timepoint	AI	Post_PVT	Pre_PVT	3323	0.241921	0.808856	1	ns
P7_P8	Age_centered*Timepoint	AI	Post_PVT	Pre_PVT	3323	-0.40553	0.685114	1	ns
P7_P8	Age_centered*Timepoint	AI	Post_PVT	Rest_Power	3323	0.597114	0.550472	1	ns
PO3_PO4	Age_centered*Timepoint	AI	Post_PVT	Pre_PVT	3323	0.0933574	0.925625	1	ns
PO3_PO4	Age_centered*Timepoint	AI	Post_PVT	Rest_Power	3323	-0.161511	0.871701	1	ns
PO3_PO4	Age_centered*Timepoint	AI	Pre_PVT	Rest_Power	3323	-0.252638	0.800564	1	ns
T7_T8	Age_centered*Timepoint	AI	Post_PVT	Pre_PVT	3323	-0.421227	0.673617	1	ns
T7_T8	Age_centered*Timepoint	AI	Post_PVT	Rest_Power	3323	-0.582057	0.560568	1	ns
T7_T8	Age_centered*Timepoint	AI	Pre_PVT	Rest_Power	3323	-0.165696	0.868406	1	ns

## Sheet: Simon_alpha
ElectrodePair	term	.y.	group1	group2	df	statistic	p	p.adj	p.adj.signif			Mean AI timepoint by electrode pair
P7_P8	Age_centered*Timepoint	AI	Post_Simon	Rest_Power	3356	8.97821	4.48434e-19	1.3453e-18	****			ElectrodePair	Post_PVT	Pre_PVT	Rest_Power
P7_P8	Age_centered*Timepoint	AI	Pre_Simon	Rest_Power	3356	7.53263	6.3563e-14	1.90689e-13	****			C3_C4	-0.0531353	-0.0317385	-0.00744254
T7_T8	Age_centered*Timepoint	AI	Post_Simon	Rest_Power	3356	4.72631	2.38037e-06	7.1411e-06	****			CP3_CP4	-0.0309731	0.00397369	-0.090239
T7_T8	Age_centered*Timepoint	AI	Pre_Simon	Rest_Power	3356	4.2056	2.67199e-05	8.01597e-05	****			F3_F4	-0.0255053	-0.0181009	0.0101928
P3_P4	Age_centered*Timepoint	AI	Pre_Simon	Rest_Power	3356	3.86898	0.000111368	0.000334103	***			F7_F8	0.0140726	0.0360171	-0.0229265
P3_P4	Age_centered*Timepoint	AI	Post_Simon	Rest_Power	3356	3.58725	0.000338948	0.00101684	**			FC3_FC4	0.00332216	0.00344088	0.0258746
O1_O2	Age_centered*Timepoint	AI	Pre_Simon	Rest_Power	3356	2.25193	0.0243911	0.0731734	ns			Fp1_Fp2	-0.0305087	0.00443292	-4.90016e-05
PO3_PO4	Age_centered*Timepoint	AI	Pre_Simon	Rest_Power	3356	2.21617	0.0267469	0.0802406	ns			O1_O2	0.0569393	0.0995038	0.000103707
CP3_CP4	Age_centered*Timepoint	AI	Pre_Simon	Rest_Power	3356	2.13632	0.0327253	0.098176	ns			P3_P4	-0.0669692	-0.0543278	-0.226287
PO3_PO4	Age_centered*Timepoint	AI	Post_Simon	Rest_Power	3356	1.67435	0.0941547	0.282464	ns			P7_P8	0.0738168	0.0089521	-0.327399
P7_P8	Age_centered*Timepoint	AI	Post_Simon	Pre_Simon	3356	1.46734	0.142377	0.427131	ns			PO3_PO4	-0.038234	-0.0139221	-0.111718
CP3_CP4	Age_centered*Timepoint	AI	Post_Simon	Rest_Power	3356	1.3575	0.174715	0.524144	ns			T7_T8	0.146218	0.122792	-0.065144
F7_F8	Age_centered*Timepoint	AI	Pre_Simon	Rest_Power	3356	1.33034	0.183497	0.55049	ns
O1_O2	Age_centered*Timepoint	AI	Post_Simon	Rest_Power	3356	1.30334	0.19255	0.577649	ns
C3_C4	Age_centered*Timepoint	AI	Post_Simon	Rest_Power	3356	-0.987872	0.323287	0.96986	ns
C3_C4	Age_centered*Timepoint	AI	Post_Simon	Pre_Simon	3356	-0.481719	0.630037	1	ns
C3_C4	Age_centered*Timepoint	AI	Pre_Simon	Rest_Power	3356	-0.512127	0.608596	1	ns
CP3_CP4	Age_centered*Timepoint	AI	Post_Simon	Pre_Simon	3356	-0.790552	0.429261	1	ns
F3_F4	Age_centered*Timepoint	AI	Post_Simon	Pre_Simon	3356	-0.169176	0.865668	1	ns
F3_F4	Age_centered*Timepoint	AI	Post_Simon	Rest_Power	3356	-0.758872	0.447983	1	ns
F3_F4	Age_centered*Timepoint	AI	Pre_Simon	Rest_Power	3356	-0.590428	0.554944	1	ns
F7_F8	Age_centered*Timepoint	AI	Post_Simon	Pre_Simon	3356	-0.492175	0.622628	1	ns
F7_F8	Age_centered*Timepoint	AI	Post_Simon	Rest_Power	3356	0.844905	0.398224	1	ns
FC3_FC4	Age_centered*Timepoint	AI	Post_Simon	Pre_Simon	3356	-0.00268552	0.997857	1	ns
FC3_FC4	Age_centered*Timepoint	AI	Post_Simon	Rest_Power	3356	-0.465907	0.641312	1	ns
FC3_FC4	Age_centered*Timepoint	AI	Pre_Simon	Rest_Power	3356	-0.463261	0.643207	1	ns
Fp1_Fp2	Age_centered*Timepoint	AI	Post_Simon	Pre_Simon	3356	-0.790434	0.42933	1	ns
Fp1_Fp2	Age_centered*Timepoint	AI	Post_Simon	Rest_Power	3356	-0.656779	0.511368	1	ns
Fp1_Fp2	Age_centered*Timepoint	AI	Pre_Simon	Rest_Power	3356	0.117842	0.9062	1	ns
O1_O2	Age_centered*Timepoint	AI	Post_Simon	Pre_Simon	3356	-0.962876	0.335679	1	ns
P3_P4	Age_centered*Timepoint	AI	Post_Simon	Pre_Simon	3356	-0.285968	0.77492	1	ns
PO3_PO4	Age_centered*Timepoint	AI	Post_Simon	Pre_Simon	3356	-0.549973	0.582374	1	ns
T7_T8	Age_centered*Timepoint	AI	Post_Simon	Pre_Simon	3356	0.529931	0.596195	1	ns

## Sheet: Simon_beta
ElectrodePair	term	.y.	group1	group2	df	statistic	p	p.adj	p.adj.signif			Mean AI timepoint by electrode pair
P7_P8	Age_centered*Timepoint	AI	Post_Simon	Rest_Power	3336	4.31522	1.64077e-05	4.9223e-05	****			ElectrodePair	Post_PVT	Pre_PVT	Rest_Power
P7_P8	Age_centered*Timepoint	AI	Pre_Simon	Rest_Power	3336	4.13346	3.66128e-05	0.000109838	***			C3_C4	-0.0509275	-0.0214666	-0.0340185
T7_T8	Age_centered*Timepoint	AI	Post_Simon	Rest_Power	3336	2.9736	0.00296439	0.00889318	**			CP3_CP4	-0.00344913	0.0639918	0.00246226
T7_T8	Age_centered*Timepoint	AI	Pre_Simon	Rest_Power	3336	2.72627	0.00643902	0.0193171	*			F3_F4	-0.0241067	-0.0223466	-0.0788377
FC3_FC4	Age_centered*Timepoint	AI	Post_Simon	Rest_Power	3336	1.88493	0.0595264	0.178579	ns			F7_F8	-0.0426027	-0.0253995	-0.111882
FC3_FC4	Age_centered*Timepoint	AI	Pre_Simon	Rest_Power	3336	1.82316	0.0683687	0.205106	ns			FC3_FC4	0.0287164	0.0262105	-0.0729068
F7_F8	Age_centered*Timepoint	AI	Pre_Simon	Rest_Power	3336	1.64439	0.10019	0.300569	ns			Fp1_Fp2	-0.0224835	-0.0146167	-0.0470731
F7_F8	Age_centered*Timepoint	AI	Post_Simon	Rest_Power	3336	1.3249	0.185294	0.555883	ns			O1_O2	0.0704446	0.111733	0.0435405
O1_O2	Age_centered*Timepoint	AI	Pre_Simon	Rest_Power	3336	1.30163	0.193134	0.579403	ns			P3_P4	-0.0324952	0.0161875	-0.0475804
CP3_CP4	Age_centered*Timepoint	AI	Post_Simon	Pre_Simon	3336	-1.2625	0.206856	0.620567	ns			P7_P8	0.167168	0.157407	-0.062589
P3_P4	Age_centered*Timepoint	AI	Pre_Simon	Rest_Power	3336	1.21121	0.225901	0.677702	ns			PO3_PO4	0.00732532	0.0558789	-0.00436498
CP3_CP4	Age_centered*Timepoint	AI	Pre_Simon	Rest_Power	3336	1.1828	0.236972	0.710916	ns			T7_T8	0.0756727	0.062355	-0.0829088
PO3_PO4	Age_centered*Timepoint	AI	Pre_Simon	Rest_Power	3336	1.15886	0.246595	0.739784	ns
F3_F4	Age_centered*Timepoint	AI	Pre_Simon	Rest_Power	3336	1.08011	0.280172	0.840515	ns
F3_F4	Age_centered*Timepoint	AI	Post_Simon	Rest_Power	3336	1.04751	0.294941	0.884823	ns
C3_C4	Age_centered*Timepoint	AI	Post_Simon	Pre_Simon	3336	-0.519314	0.603576	1	ns
C3_C4	Age_centered*Timepoint	AI	Post_Simon	Rest_Power	3336	-0.259476	0.795284	1	ns
C3_C4	Age_centered*Timepoint	AI	Pre_Simon	Rest_Power	3336	0.255943	0.798011	1	ns
CP3_CP4	Age_centered*Timepoint	AI	Post_Simon	Rest_Power	3336	-0.0695926	0.944522	1	ns
F3_F4	Age_centered*Timepoint	AI	Post_Simon	Pre_Simon	3336	-0.0332666	0.973464	1	ns
F7_F8	Age_centered*Timepoint	AI	Post_Simon	Pre_Simon	3336	-0.32515	0.745088	1	ns
FC3_FC4	Age_centered*Timepoint	AI	Post_Simon	Pre_Simon	3336	0.0583899	0.953442	1	ns
Fp1_Fp2	Age_centered*Timepoint	AI	Post_Simon	Pre_Simon	3336	-0.146547	0.883498	1	ns
Fp1_Fp2	Age_centered*Timepoint	AI	Post_Simon	Rest_Power	3336	0.491861	0.62285	1	ns
Fp1_Fp2	Age_centered*Timepoint	AI	Pre_Simon	Rest_Power	3336	0.637308	0.523968	1	ns
O1_O2	Age_centered*Timepoint	AI	Post_Simon	Pre_Simon	3336	-0.780366	0.435231	1	ns
O1_O2	Age_centered*Timepoint	AI	Post_Simon	Rest_Power	3336	0.534845	0.592793	1	ns
P3_P4	Age_centered*Timepoint	AI	Post_Simon	Pre_Simon	3336	-0.920126	0.357573	1	ns
P3_P4	Age_centered*Timepoint	AI	Post_Simon	Rest_Power	3336	0.307096	0.758789	1	ns
P7_P8	Age_centered*Timepoint	AI	Post_Simon	Pre_Simon	3336	0.184488	0.853642	1	ns
PO3_PO4	Age_centered*Timepoint	AI	Post_Simon	Pre_Simon	3336	-0.917687	0.358849	1	ns
PO3_PO4	Age_centered*Timepoint	AI	Post_Simon	Rest_Power	3336	0.254789	0.798902	1	ns
T7_T8	Age_centered*Timepoint	AI	Post_Simon	Pre_Simon	3336	0.251712	0.801279	1	ns

## Sheet: Simon_theta
ElectrodePair	term	.y.	group1	group2	df	statistic	p	p.adj	p.adj.signif			Mean AI timepoint by electrode pair
T7_T8	Age_centered*Timepoint	AI	Pre_Simon	Rest_Power	3356	5.52616	3.52285e-08	1.05686e-07	****			ElectrodePair	Post_PVT	Pre_PVT	Rest_Power
T7_T8	Age_centered*Timepoint	AI	Post_Simon	Rest_Power	3356	4.37354	1.25965e-05	3.77896e-05	****			C3_C4	-0.0405706	-0.0110866	-0.000322963
P7_P8	Age_centered*Timepoint	AI	Pre_Simon	Rest_Power	3356	4.04427	5.36676e-05	0.000161003	***			CP3_CP4	-0.0339557	-0.00407645	-0.051083
P7_P8	Age_centered*Timepoint	AI	Post_Simon	Rest_Power	3356	3.12519	0.00179205	0.00537615	**			F3_F4	0.00665732	0.0122926	-0.0015544
F7_F8	Age_centered*Timepoint	AI	Pre_Simon	Rest_Power	3356	2.56464	0.0103713	0.0311139	*			F7_F8	0.00427064	0.0375575	-0.0694155
P3_P4	Age_centered*Timepoint	AI	Pre_Simon	Rest_Power	3356	1.96023	0.0500516	0.150155	ns			FC3_FC4	0.0438893	0.0547665	0.0335299
F7_F8	Age_centered*Timepoint	AI	Post_Simon	Rest_Power	3356	1.77375	0.0761955	0.228586	ns			Fp1_Fp2	-0.0134515	0.00963863	-0.0193589
P3_P4	Age_centered*Timepoint	AI	Post_Simon	Rest_Power	3356	1.50252	0.133058	0.399174	ns			O1_O2	0.0307685	0.0557866	0.00966809
PO3_PO4	Age_centered*Timepoint	AI	Pre_Simon	Rest_Power	3356	1.2253	0.220547	0.661642	ns			P3_P4	-0.0558508	-0.0365364	-0.11855
T7_T8	Age_centered*Timepoint	AI	Post_Simon	Pre_Simon	3356	-1.18327	0.236784	0.710353	ns			P7_P8	0.0389831	0.0776646	-0.091582
CP3_CP4	Age_centered*Timepoint	AI	Pre_Simon	Rest_Power	3356	1.13984	0.254435	0.763304	ns			PO3_PO4	-0.0327079	-0.0112872	-0.0618907
O1_O2	Age_centered*Timepoint	AI	Pre_Simon	Rest_Power	3356	1.11469	0.265063	0.795188	ns			T7_T8	0.0858583	0.134819	-0.0979504
C3_C4	Age_centered*Timepoint	AI	Post_Simon	Pre_Simon	3356	-0.707694	0.479185	1	ns
C3_C4	Age_centered*Timepoint	AI	Post_Simon	Rest_Power	3356	-0.931076	0.351881	1	ns
C3_C4	Age_centered*Timepoint	AI	Pre_Simon	Rest_Power	3356	-0.232164	0.816425	1	ns
CP3_CP4	Age_centered*Timepoint	AI	Post_Simon	Pre_Simon	3356	-0.720621	0.471193	1	ns
CP3_CP4	Age_centered*Timepoint	AI	Post_Simon	Rest_Power	3356	0.429907	0.667291	1	ns
F3_F4	Age_centered*Timepoint	AI	Post_Simon	Pre_Simon	3356	-0.136884	0.89113	1	ns
F3_F4	Age_centered*Timepoint	AI	Post_Simon	Rest_Power	3356	0.2234	0.823238	1	ns
F3_F4	Age_centered*Timepoint	AI	Pre_Simon	Rest_Power	3356	0.357393	0.72082	1	ns
F7_F8	Age_centered*Timepoint	AI	Post_Simon	Pre_Simon	3356	-0.802804	0.422145	1	ns
FC3_FC4	Age_centered*Timepoint	AI	Post_Simon	Pre_Simon	3356	-0.262334	0.79308	1	ns
FC3_FC4	Age_centered*Timepoint	AI	Post_Simon	Rest_Power	3356	0.269102	0.787868	1	ns
FC3_FC4	Age_centered*Timepoint	AI	Pre_Simon	Rest_Power	3356	0.527545	0.59785	1	ns
Fp1_Fp2	Age_centered*Timepoint	AI	Post_Simon	Pre_Simon	3356	-0.556883	0.577644	1	ns
Fp1_Fp2	Age_centered*Timepoint	AI	Post_Simon	Rest_Power	3356	0.158577	0.874011	1	ns
Fp1_Fp2	Age_centered*Timepoint	AI	Pre_Simon	Rest_Power	3356	0.705768	0.480381	1	ns
O1_O2	Age_centered*Timepoint	AI	Post_Simon	Pre_Simon	3356	-0.603381	0.546296	1	ns
O1_O2	Age_centered*Timepoint	AI	Post_Simon	Rest_Power	3356	0.521814	0.601834	1	ns
P3_P4	Age_centered*Timepoint	AI	Post_Simon	Pre_Simon	3356	-0.46582	0.641375	1	ns
P7_P8	Age_centered*Timepoint	AI	Post_Simon	Pre_Simon	3356	-0.932911	0.350933	1	ns
PO3_PO4	Age_centered*Timepoint	AI	Post_Simon	Pre_Simon	3356	-0.516619	0.605456	1	ns
PO3_PO4	Age_centered*Timepoint	AI	Post_Simon	Rest_Power	3356	0.716346	0.473827	1	ns

## Sheet: Simon_delta
ElectrodePair	term	.y.	group1	group2	df	statistic	p	p.adj	p.adj.signif			Mean AI timepoint by electrode pair
F7_F8	Age_centered*Timepoint	AI	Pre_Simon	Rest_Power	3318	2.65224	0.00803395	0.0241019	*			ElectrodePair	Post_PVT	Pre_PVT	Rest_Power
F7_F8	Age_centered*Timepoint	AI	Post_Simon	Rest_Power	3318	2.60587	0.00920502	0.0276151	*			C3_C4	0.0279522	0.0154863	0.0113145
P3_P4	Age_centered*Timepoint	AI	Post_Simon	Rest_Power	3318	2.00452	0.0450957	0.135287	ns			CP3_CP4	-0.00115867	-0.0296674	-0.110592
CP3_CP4	Age_centered*Timepoint	AI	Post_Simon	Rest_Power	3318	1.80092	0.0718066	0.21542	ns			F3_F4	0.0184935	-0.0358929	-0.0441254
T7_T8	Age_centered*Timepoint	AI	Pre_Simon	Rest_Power	3318	1.63906	0.101295	0.303885	ns			F7_F8	0.0445522	0.0477101	-0.114007
P7_P8	Age_centered*Timepoint	AI	Pre_Simon	Rest_Power	3318	1.60656	0.108245	0.324735	ns			FC3_FC4	0.0960451	0.0342263	0.0331841
P3_P4	Age_centered*Timepoint	AI	Pre_Simon	Rest_Power	3318	1.35923	0.174167	0.522501	ns			Fp1_Fp2	-0.0428253	-0.0847751	-0.0487645
CP3_CP4	Age_centered*Timepoint	AI	Pre_Simon	Rest_Power	3318	1.3358	0.181708	0.545123	ns			O1_O2	0.0083675	-0.0113862	-0.028566
T7_T8	Age_centered*Timepoint	AI	Post_Simon	Rest_Power	3318	1.31674	0.188018	0.564053	ns			P3_P4	-0.0154916	-0.0552409	-0.137828
P7_P8	Age_centered*Timepoint	AI	Post_Simon	Rest_Power	3318	1.20529	0.228179	0.684538	ns			P7_P8	-0.0100898	0.0144996	-0.0828248
FC3_FC4	Age_centered*Timepoint	AI	Post_Simon	Rest_Power	3318	1.02547	0.305217	0.915651	ns			PO3_PO4	-0.062927	-0.096873	-0.0941817
F3_F4	Age_centered*Timepoint	AI	Post_Simon	Rest_Power	3318	1.01915	0.308205	0.924616	ns			T7_T8	0.0617566	0.0816483	-0.018475
FC3_FC4	Age_centered*Timepoint	AI	Post_Simon	Pre_Simon	3318	1.007	0.314009	0.942026	ns
C3_C4	Age_centered*Timepoint	AI	Post_Simon	Pre_Simon	3318	0.205511	0.837185	1	ns
C3_C4	Age_centered*Timepoint	AI	Post_Simon	Rest_Power	3318	0.289207	0.772441	1	ns
C3_C4	Age_centered*Timepoint	AI	Pre_Simon	Rest_Power	3318	0.086246	0.931276	1	ns
CP3_CP4	Age_centered*Timepoint	AI	Post_Simon	Pre_Simon	3318	0.460986	0.644839	1	ns
F3_F4	Age_centered*Timepoint	AI	Post_Simon	Pre_Simon	3318	0.896607	0.369994	1	ns
F3_F4	Age_centered*Timepoint	AI	Pre_Simon	Rest_Power	3318	0.143059	0.886252	1	ns
F7_F8	Age_centered*Timepoint	AI	Post_Simon	Pre_Simon	3318	-0.0532208	0.957559	1	ns
FC3_FC4	Age_centered*Timepoint	AI	Pre_Simon	Rest_Power	3318	0.0311911	0.975119	1	ns
Fp1_Fp2	Age_centered*Timepoint	AI	Post_Simon	Pre_Simon	3318	0.689951	0.490273	1	ns
Fp1_Fp2	Age_centered*Timepoint	AI	Post_Simon	Rest_Power	3318	0.11432	0.908991	1	ns
Fp1_Fp2	Age_centered*Timepoint	AI	Pre_Simon	Rest_Power	3318	-0.564874	0.572198	1	ns
O1_O2	Age_centered*Timepoint	AI	Post_Simon	Pre_Simon	3318	0.320926	0.748287	1	ns
O1_O2	Age_centered*Timepoint	AI	Post_Simon	Rest_Power	3318	0.626286	0.53117	1	ns
O1_O2	Age_centered*Timepoint	AI	Pre_Simon	Rest_Power	3318	0.307805	0.75825	1	ns
P3_P4	Age_centered*Timepoint	AI	Post_Simon	Pre_Simon	3318	0.651935	0.514488	1	ns
P7_P8	Age_centered*Timepoint	AI	Post_Simon	Pre_Simon	3318	-0.407322	0.683798	1	ns
PO3_PO4	Age_centered*Timepoint	AI	Post_Simon	Pre_Simon	3318	0.561391	0.574569	1	ns
PO3_PO4	Age_centered*Timepoint	AI	Post_Simon	Rest_Power	3318	0.525306	0.599405	1	ns
PO3_PO4	Age_centered*Timepoint	AI	Pre_Simon	Rest_Power	3318	-0.0261064	0.979174	1	ns
T7_T8	Age_centered*Timepoint	AI	Post_Simon	Pre_Simon	3318	-0.324763	0.745381	1	ns

## Sheet: Stroop_alpha
ElectrodePair	term	.y.	group1	group2	df	statistic	p	p.adj	p.adj.signif			Mean AI timepoint by electrode pair
P7_P8	Age_centered*Timepoint	AI	Post_Stroop	Rest_Power	3343	5.0971	3.64042e-07	1.09213e-06	****			ElectrodePair	Post_PVT	Pre_PVT	Rest_Power
P7_P8	Age_centered*Timepoint	AI	Pre_Stroop	Rest_Power	3343	3.7062	0.000213801	0.000641404	***			C3_C4	-0.0738532	-0.0814197	-0.00744254
P3_P4	Age_centered*Timepoint	AI	Post_Stroop	Rest_Power	3343	3.58506	0.000341823	0.00102547	**			CP3_CP4	-0.0270752	-0.0298227	-0.090239
P3_P4	Age_centered*Timepoint	AI	Pre_Stroop	Rest_Power	3343	3.23438	0.00123096	0.00369287	**			F3_F4	-0.018264	-0.00528276	0.0101928
F7_F8	Age_centered*Timepoint	AI	Pre_Stroop	Rest_Power	3343	2.71587	0.00664427	0.0199328	*			F7_F8	0.0598267	0.12934	-0.0229265
F7_F8	Age_centered*Timepoint	AI	Post_Stroop	Rest_Power	3343	1.48854	0.136702	0.410105	ns			FC3_FC4	-0.0254289	-0.000409846	0.0258746
P7_P8	Age_centered*Timepoint	AI	Post_Stroop	Pre_Stroop	3343	1.41721	0.156515	0.469546	ns			Fp1_Fp2	-0.0270689	-0.0114663	-4.90016e-05
PO3_PO4	Age_centered*Timepoint	AI	Pre_Stroop	Rest_Power	3343	1.31639	0.188134	0.564402	ns			O1_O2	0.0151307	0.0441999	0.000103707
C3_C4	Age_centered*Timepoint	AI	Pre_Stroop	Rest_Power	3343	-1.31192	0.189636	0.568907	ns			P3_P4	-0.027528	-0.0470591	-0.226287
F7_F8	Age_centered*Timepoint	AI	Post_Stroop	Pre_Stroop	3343	-1.25917	0.208058	0.624173	ns			P7_P8	-0.0434329	-0.121534	-0.327399
T7_T8	Age_centered*Timepoint	AI	Post_Stroop	Pre_Stroop	3343	1.1996	0.230381	0.691142	ns			PO3_PO4	-0.082791	-0.0393115	-0.111718
C3_C4	Age_centered*Timepoint	AI	Post_Stroop	Rest_Power	3343	-1.17607	0.239651	0.718954	ns			T7_T8	-0.016531	-0.0831334	-0.065144
CP3_CP4	Age_centered*Timepoint	AI	Post_Stroop	Rest_Power	3343	1.15044	0.250044	0.750132	ns
CP3_CP4	Age_centered*Timepoint	AI	Pre_Stroop	Rest_Power	3343	1.10111	0.270927	0.812782	ns
C3_C4	Age_centered*Timepoint	AI	Post_Stroop	Pre_Stroop	3343	0.137902	0.890326	1	ns
CP3_CP4	Age_centered*Timepoint	AI	Post_Stroop	Pre_Stroop	3343	0.0500736	0.960067	1	ns
F3_F4	Age_centered*Timepoint	AI	Post_Stroop	Pre_Stroop	3343	-0.235458	0.813867	1	ns
F3_F4	Age_centered*Timepoint	AI	Post_Stroop	Rest_Power	3343	-0.488256	0.625401	1	ns
F3_F4	Age_centered*Timepoint	AI	Pre_Stroop	Rest_Power	3343	-0.255723	0.798181	1	ns
FC3_FC4	Age_centered*Timepoint	AI	Post_Stroop	Pre_Stroop	3343	-0.455981	0.648433	1	ns
FC3_FC4	Age_centered*Timepoint	AI	Post_Stroop	Rest_Power	3343	-0.904819	0.365626	1	ns
FC3_FC4	Age_centered*Timepoint	AI	Pre_Stroop	Rest_Power	3343	-0.455602	0.648706	1	ns
Fp1_Fp2	Age_centered*Timepoint	AI	Post_Stroop	Pre_Stroop	3343	-0.280056	0.779452	1	ns
Fp1_Fp2	Age_centered*Timepoint	AI	Post_Stroop	Rest_Power	3343	-0.465834	0.641365	1	ns
Fp1_Fp2	Age_centered*Timepoint	AI	Pre_Stroop	Rest_Power	3343	-0.187753	0.851082	1	ns
O1_O2	Age_centered*Timepoint	AI	Post_Stroop	Pre_Stroop	3343	-0.530974	0.595472	1	ns
O1_O2	Age_centered*Timepoint	AI	Post_Stroop	Rest_Power	3343	0.286146	0.774784	1	ns
O1_O2	Age_centered*Timepoint	AI	Pre_Stroop	Rest_Power	3343	0.808611	0.418796	1	ns
P3_P4	Age_centered*Timepoint	AI	Post_Stroop	Pre_Stroop	3343	0.355961	0.721892	1	ns
PO3_PO4	Age_centered*Timepoint	AI	Post_Stroop	Pre_Stroop	3343	-0.79243	0.428166	1	ns
PO3_PO4	Age_centered*Timepoint	AI	Post_Stroop	Rest_Power	3343	0.535713	0.592193	1	ns
T7_T8	Age_centered*Timepoint	AI	Post_Stroop	Rest_Power	3343	0.883255	0.377162	1	ns
T7_T8	Age_centered*Timepoint	AI	Pre_Stroop	Rest_Power	3343	-0.300532	0.76379	1	ns

## Sheet: Stroop_beta
ElectrodePair	term	.y.	group1	group2	df	statistic	p	p.adj	p.adj.signif			Mean AI timepoint by electrode pair
F7_F8	Age_centered*Timepoint	AI	Post_Stroop	Rest_Power	3319	2.12226	0.0338895	0.101669	ns			ElectrodePair	Post_PVT	Pre_PVT	Rest_Power
F7_F8	Age_centered*Timepoint	AI	Pre_Stroop	Rest_Power	3319	2.0765	0.0379242	0.113773	ns			C3_C4	-0.0624331	-0.0573259	-0.0340185
F3_F4	Age_centered*Timepoint	AI	Post_Stroop	Rest_Power	3319	1.60023	0.109643	0.328928	ns			CP3_CP4	0.00467125	0.0268039	0.00246226
Fp1_Fp2	Age_centered*Timepoint	AI	Pre_Stroop	Rest_Power	3319	-1.3316	0.183084	0.549252	ns			F3_F4	0.0214912	-0.0099597	-0.0788377
P3_P4	Age_centered*Timepoint	AI	Post_Stroop	Rest_Power	3319	1.10785	0.268005	0.804015	ns			F7_F8	0.0203315	0.017477	-0.111882
F3_F4	Age_centered*Timepoint	AI	Pre_Stroop	Rest_Power	3319	1.09475	0.273707	0.821121	ns			FC3_FC4	-0.0218643	-0.011237	-0.0729068
Fp1_Fp2	Age_centered*Timepoint	AI	Post_Stroop	Rest_Power	3319	-1.03838	0.299167	0.8975	ns			Fp1_Fp2	-0.111841	-0.130274	-0.0470731
FC3_FC4	Age_centered*Timepoint	AI	Pre_Stroop	Rest_Power	3319	0.983518	0.325424	0.976273	ns			O1_O2	0.0788524	0.0619533	0.0435405
P7_P8	Age_centered*Timepoint	AI	Post_Stroop	Pre_Stroop	3319	0.981456	0.326439	0.979318	ns			P3_P4	0.0215373	0.00620497	-0.0475804
C3_C4	Age_centered*Timepoint	AI	Post_Stroop	Pre_Stroop	3319	-0.0814056	0.935124	1	ns			P7_P8	-0.0508649	-0.112234	-0.062589
C3_C4	Age_centered*Timepoint	AI	Post_Stroop	Rest_Power	3319	-0.450303	0.652522	1	ns			PO3_PO4	-0.0127496	-0.00112136	-0.00436498
C3_C4	Age_centered*Timepoint	AI	Pre_Stroop	Rest_Power	3319	-0.367754	0.71308	1	ns			T7_T8	-0.0451444	-0.0796669	-0.0829088
CP3_CP4	Age_centered*Timepoint	AI	Post_Stroop	Pre_Stroop	3319	-0.357398	0.720816	1	ns
CP3_CP4	Age_centered*Timepoint	AI	Post_Stroop	Rest_Power	3319	0.0375894	0.970017	1	ns
CP3_CP4	Age_centered*Timepoint	AI	Pre_Stroop	Rest_Power	3319	0.39238	0.694803	1	ns
F3_F4	Age_centered*Timepoint	AI	Post_Stroop	Pre_Stroop	3319	0.50543	0.61329	1	ns
F7_F8	Age_centered*Timepoint	AI	Post_Stroop	Pre_Stroop	3319	0.0465708	0.962858	1	ns
FC3_FC4	Age_centered*Timepoint	AI	Post_Stroop	Pre_Stroop	3319	-0.173526	0.862248	1	ns
FC3_FC4	Age_centered*Timepoint	AI	Post_Stroop	Rest_Power	3319	0.817221	0.413861	1	ns
Fp1_Fp2	Age_centered*Timepoint	AI	Post_Stroop	Pre_Stroop	3319	0.300057	0.764153	1	ns
O1_O2	Age_centered*Timepoint	AI	Post_Stroop	Pre_Stroop	3319	0.273958	0.784134	1	ns
O1_O2	Age_centered*Timepoint	AI	Post_Stroop	Rest_Power	3319	0.566557	0.571053	1	ns
O1_O2	Age_centered*Timepoint	AI	Pre_Stroop	Rest_Power	3319	0.297385	0.766191	1	ns
P3_P4	Age_centered*Timepoint	AI	Post_Stroop	Pre_Stroop	3319	0.250018	0.802589	1	ns
P3_P4	Age_centered*Timepoint	AI	Pre_Stroop	Rest_Power	3319	0.864171	0.387557	1	ns
P7_P8	Age_centered*Timepoint	AI	Post_Stroop	Rest_Power	3319	0.189283	0.849883	1	ns
P7_P8	Age_centered*Timepoint	AI	Pre_Stroop	Rest_Power	3319	-0.788719	0.430332	1	ns
PO3_PO4	Age_centered*Timepoint	AI	Post_Stroop	Pre_Stroop	3319	-0.188481	0.850512	1	ns
PO3_PO4	Age_centered*Timepoint	AI	Post_Stroop	Rest_Power	3319	-0.131046	0.895747	1	ns
PO3_PO4	Age_centered*Timepoint	AI	Pre_Stroop	Rest_Power	3319	0.0547778	0.956319	1	ns
T7_T8	Age_centered*Timepoint	AI	Post_Stroop	Pre_Stroop	3319	0.557633	0.577132	1	ns
T7_T8	Age_centered*Timepoint	AI	Post_Stroop	Rest_Power	3319	0.605944	0.544594	1	ns
T7_T8	Age_centered*Timepoint	AI	Pre_Stroop	Rest_Power	3319	0.0537188	0.957162	1	ns

[truncated: 2 more sheets: Stroop_theta, Stroop_delta]
