# Supplementary material for: Effects of motor activity versus cognitive demand on asymmetries in EEG frequency bands and their relation to handedness
Source: Front Hum Neurosci. 2026 Jul 8;20:1796350. doi: 10.3389/fnhum.2026.1796350 (PMC13388754; doi:10.3389/fnhum.2026.1796350)
Supplement: Supplementary file 1 [file Data_Sheet_1.ZIP › Supplements/Supplementary Material 7_t-test AI against zero.xlsx]

## Sheet: T_test_AI_against_zero_RH
Electrode_pair	Frequency_band	Timepoint	t_statistic	p_value	Cohen_d	p_significance	Cohen_d_effectsize	Effect_direction
CP3_CP4	alpha	Post_PVT	-11.716	0	-0.581	*	Medium	Left
P3_P4	alpha	Post_PVT	-13.11	0	-0.65	*	Medium	Left
P3_P4	alpha	Rest_Power	-14.494	0	-0.518	*	Medium	Left
P7_P8	alpha	Rest_Power	-14.669	0	-0.741	*	Medium	Left
C3_C4	delta	Post_PVT	3.454	0.001	0.172	*	Negligible	Right
CP3_CP4	delta	Post_PVT	1.153	0.249	0.057		Negligible	Right
F3_F4	delta	Post_PVT	2.947	0.003	0.148	*	Negligible	Right
F7_F8	delta	Post_PVT	1.503	0.134	0.074		Negligible	Right
Fp1_Fp2	delta	Post_PVT	2.002	0.046	0.101	*	Negligible	Right
P3_P4	delta	Post_PVT	-3.578	0	-0.178	*	Negligible	Left
P7_P8	delta	Post_PVT	-2.089	0.037	-0.105	*	Negligible	Left
T7_T8	delta	Post_PVT	0.045	0.964	0.002		Negligible	Right
C3_C4	alpha	Post_PVT	-3.371	0.001	-0.167	*	Negligible	Left
F3_F4	alpha	Post_PVT	1.833	0.068	0.091		Negligible	Right
Fp1_Fp2	alpha	Post_PVT	2.434	0.015	0.121	*	Negligible	Right
O1_O2	alpha	Post_PVT	-1.988	0.048	-0.099	*	Negligible	Left
C3_C4	theta	Post_PVT	0.606	0.545	0.03		Negligible	Right
CP3_CP4	theta	Post_PVT	0.245	0.807	0.012		Negligible	Right
F7_F8	theta	Post_PVT	2.708	0.007	0.134	*	Negligible	Right
Fp1_Fp2	theta	Post_PVT	1.55	0.122	0.077		Negligible	Right
O1_O2	theta	Post_PVT	1.812	0.071	0.09		Negligible	Right
P3_P4	theta	Post_PVT	-2.649	0.008	-0.132	*	Negligible	Left
P7_P8	theta	Post_PVT	1.859	0.064	0.092		Negligible	Right
C3_C4	beta	Post_PVT	1.641	0.102	0.082		Negligible	Right
CP3_CP4	beta	Post_PVT	-0.599	0.55	-0.03		Negligible	Left
F3_F4	beta	Post_PVT	1.29	0.198	0.064		Negligible	Right
F7_F8	beta	Post_PVT	0.932	0.352	0.046		Negligible	Right
Fp1_Fp2	beta	Post_PVT	-0.48	0.632	-0.024		Negligible	Left
O1_O2	beta	Post_PVT	0.542	0.588	0.027		Negligible	Right
P7_P8	beta	Post_PVT	-1.948	0.052	-0.097		Negligible	Left
T7_T8	beta	Post_PVT	-0.292	0.771	-0.014		Negligible	Left
C3_C4	delta	Post_Simon	0.706	0.48	0.035		Negligible	Right
CP3_CP4	delta	Post_Simon	-0.621	0.535	-0.031		Negligible	Left
F3_F4	delta	Post_Simon	2.443	0.015	0.122	*	Negligible	Right
F7_F8	delta	Post_Simon	2.874	0.004	0.143	*	Negligible	Right
Fp1_Fp2	delta	Post_Simon	2.059	0.04	0.103	*	Negligible	Right
P3_P4	delta	Post_Simon	-2.51	0.012	-0.125	*	Negligible	Left
P7_P8	delta	Post_Simon	-0.203	0.839	-0.01		Negligible	Left
PO3_PO4	delta	Post_Simon	-1.276	0.203	-0.064		Negligible	Left
T7_T8	delta	Post_Simon	-0.123	0.902	-0.006		Negligible	Left
O1_O2	delta	Post_Simon	-0.836	0.404	-0.042		Negligible	Left
F3_F4	alpha	Post_Simon	-1.861	0.063	-0.092		Negligible	Left
F7_F8	alpha	Post_Simon	2.892	0.004	0.144	*	Negligible	Right
FC3_FC4	alpha	Post_Simon	1.825	0.069	0.091		Negligible	Right
Fp1_Fp2	alpha	Post_Simon	0.304	0.762	0.015		Negligible	Right
O1_O2	alpha	Post_Simon	2.35	0.019	0.117	*	Negligible	Right
P7_P8	alpha	Post_Simon	0.204	0.838	0.01		Negligible	Right
T7_T8	alpha	Post_Simon	2.868	0.004	0.142	*	Negligible	Right
C3_C4	theta	Post_Simon	-2.986	0.003	-0.148	*	Negligible	Left
CP3_CP4	theta	Post_Simon	-2.63	0.009	-0.131	*	Negligible	Left
F3_F4	theta	Post_Simon	2.037	0.042	0.101	*	Negligible	Right
F7_F8	theta	Post_Simon	2.152	0.032	0.107	*	Negligible	Right
Fp1_Fp2	theta	Post_Simon	-0.016	0.987	-0.001		Negligible	Left
P3_P4	theta	Post_Simon	-2.135	0.033	-0.106	*	Negligible	Left
P7_P8	theta	Post_Simon	2.79	0.006	0.138	*	Negligible	Right
PO3_PO4	theta	Post_Simon	-2.481	0.014	-0.123	*	Negligible	Left
T7_T8	theta	Post_Simon	0.508	0.612	0.025		Negligible	Right
C3_C4	beta	Post_Simon	-1.296	0.196	-0.065		Negligible	Left
CP3_CP4	beta	Post_Simon	-0.204	0.838	-0.01		Negligible	Left
F3_F4	beta	Post_Simon	-2.124	0.034	-0.106	*	Negligible	Left
F7_F8	beta	Post_Simon	0.155	0.877	0.008		Negligible	Right
FC3_FC4	beta	Post_Simon	1.497	0.135	0.074		Negligible	Right
Fp1_Fp2	beta	Post_Simon	-0.993	0.321	-0.05		Negligible	Left
O1_O2	beta	Post_Simon	3.536	0	0.176	*	Negligible	Right
P3_P4	beta	Post_Simon	-2.3	0.022	-0.115	*	Negligible	Left
P7_P8	beta	Post_Simon	2.793	0.005	0.139	*	Negligible	Right
PO3_PO4	beta	Post_Simon	-1.754	0.08	-0.087		Negligible	Left
T7_T8	beta	Post_Simon	-2.076	0.039	-0.103	*	Negligible	Left
C3_C4	delta	Post_Stroop	-0.511	0.61	-0.025		Negligible	Left
CP3_CP4	delta	Post_Stroop	-0.407	0.684	-0.02		Negligible	Left
F3_F4	delta	Post_Stroop	0.466	0.641	0.023		Negligible	Right
F7_F8	delta	Post_Stroop	1.154	0.249	0.057		Negligible	Right
FC3_FC4	delta	Post_Stroop	2.456	0.014	0.122	*	Negligible	Right
Fp1_Fp2	delta	Post_Stroop	-1.209	0.227	-0.06		Negligible	Left
O1_O2	delta	Post_Stroop	0.798	0.425	0.04		Negligible	Right
P3_P4	delta	Post_Stroop	-0.086	0.931	-0.004		Negligible	Left
P7_P8	delta	Post_Stroop	-0.801	0.424	-0.04		Negligible	Left
PO3_PO4	delta	Post_Stroop	0.744	0.457	0.037		Negligible	Right
T7_T8	delta	Post_Stroop	-2.171	0.031	-0.108	*	Negligible	Left
F3_F4	alpha	Post_Stroop	-3.204	0.001	-0.161	*	Negligible	Left
F7_F8	alpha	Post_Stroop	2.873	0.004	0.143	*	Negligible	Right
FC3_FC4	alpha	Post_Stroop	1.758	0.079	0.087		Negligible	Right
Fp1_Fp2	alpha	Post_Stroop	-0.553	0.58	-0.028		Negligible	Left
O1_O2	alpha	Post_Stroop	1.548	0.122	0.077		Negligible	Right
P7_P8	alpha	Post_Stroop	-3.05	0.002	-0.152	*	Negligible	Left
PO3_PO4	alpha	Post_Stroop	-3.427	0.001	-0.17	*	Negligible	Left
T7_T8	alpha	Post_Stroop	-1.315	0.189	-0.065		Negligible	Left
C3_C4	theta	Post_Stroop	-1.258	0.209	-0.062		Negligible	Left
CP3_CP4	theta	Post_Stroop	0.065	0.948	0.003		Negligible	Right
F3_F4	theta	Post_Stroop	-1.252	0.211	-0.062		Negligible	Left
F7_F8	theta	Post_Stroop	3.439	0.001	0.173	*	Negligible	Right
Fp1_Fp2	theta	Post_Stroop	-1.86	0.064	-0.092		Negligible	Left
O1_O2	theta	Post_Stroop	2.053	0.041	0.102	*	Negligible	Right
P3_P4	theta	Post_Stroop	-0.039	0.969	-0.002		Negligible	Left
P7_P8	theta	Post_Stroop	-1.949	0.052	-0.097		Negligible	Left
PO3_PO4	theta	Post_Stroop	1.232	0.219	0.061		Negligible	Right
T7_T8	theta	Post_Stroop	-1.513	0.131	-0.075		Negligible	Left
CP3_CP4	beta	Post_Stroop	-2.13	0.034	-0.106	*	Negligible	Left
F3_F4	beta	Post_Stroop	-3.621	0	-0.182	*	Negligible	Left
F7_F8	beta	Post_Stroop	1.192	0.234	0.059		Negligible	Right
FC3_FC4	beta	Post_Stroop	2.889	0.004	0.144	*	Negligible	Right
Fp1_Fp2	beta	Post_Stroop	-2.244	0.025	-0.112	*	Negligible	Left
O1_O2	beta	Post_Stroop	1.291	0.198	0.064		Negligible	Right
P3_P4	beta	Post_Stroop	-0.96	0.338	-0.048		Negligible	Left
P7_P8	beta	Post_Stroop	0.039	0.969	0.002		Negligible	Right
PO3_PO4	beta	Post_Stroop	1.483	0.139	0.074		Negligible	Right
T7_T8	beta	Post_Stroop	-1.842	0.066	-0.092		Negligible	Left
C3_C4	delta	Pre_PVT	1.658	0.098	0.083		Negligible	Right
CP3_CP4	delta	Pre_PVT	-0.533	0.594	-0.027		Negligible	Left
F3_F4	delta	Pre_PVT	1.351	0.177	0.068		Negligible	Right
F7_F8	delta	Pre_PVT	0.592	0.554	0.029		Negligible	Right
Fp1_Fp2	delta	Pre_PVT	0.816	0.415	0.041		Negligible	Right
T7_T8	delta	Pre_PVT	0.233	0.816	0.012		Negligible	Right
O1_O2	delta	Pre_PVT	-3.733	0	-0.188	*	Negligible	Left
P7_P8	delta	Pre_PVT	-0.798	0.425	-0.04		Negligible	Left
C3_C4	alpha	Pre_PVT	-3.974	0	-0.197	*	Negligible	Left
F3_F4	alpha	Pre_PVT	1.59	0.113	0.079		Negligible	Right
F7_F8	alpha	Pre_PVT	2.502	0.013	0.125	*	Negligible	Right
FC3_FC4	alpha	Pre_PVT	3.774	0	0.188	*	Negligible	Right
Fp1_Fp2	alpha	Pre_PVT	1.608	0.109	0.08		Negligible	Right
O1_O2	alpha	Pre_PVT	1.528	0.127	0.076		Negligible	Right
T7_T8	alpha	Pre_PVT	2.015	0.045	0.1	*	Negligible	Right
C3_C4	theta	Pre_PVT	1.419	0.157	0.07		Negligible	Right
CP3_CP4	theta	Pre_PVT	1.924	0.055	0.096		Negligible	Right
F3_F4	theta	Pre_PVT	1.785	0.075	0.089		Negligible	Right
F7_F8	theta	Pre_PVT	1.209	0.227	0.06		Negligible	Right
Fp1_Fp2	theta	Pre_PVT	0.477	0.633	0.024		Negligible	Right
P3_P4	theta	Pre_PVT	-1.717	0.087	-0.085		Negligible	Left
P7_P8	theta	Pre_PVT	1.42	0.156	0.07		Negligible	Right
PO3_PO4	theta	Pre_PVT	-2.155	0.032	-0.107	*	Negligible	Left
T7_T8	theta	Pre_PVT	2.023	0.044	0.101	*	Negligible	Right
C3_C4	beta	Pre_PVT	0.26	0.795	0.013		Negligible	Right
F3_F4	beta	Pre_PVT	-0.901	0.368	-0.045		Negligible	Left
F7_F8	beta	Pre_PVT	-0.234	0.815	-0.012		Negligible	Left
FC3_FC4	beta	Pre_PVT	1.043	0.298	0.052		Negligible	Right
Fp1_Fp2	beta	Pre_PVT	-0.663	0.508	-0.033		Negligible	Left
P3_P4	beta	Pre_PVT	1.877	0.061	0.093		Negligible	Right
P7_P8	beta	Pre_PVT	1.463	0.144	0.073		Negligible	Right
PO3_PO4	beta	Pre_PVT	2.483	0.013	0.123	*	Negligible	Right
T7_T8	beta	Pre_PVT	-1.753	0.08	-0.087		Negligible	Left
C3_C4	delta	Pre_Simon	-0.559	0.576	-0.028		Negligible	Left
CP3_CP4	delta	Pre_Simon	-1.833	0.068	-0.092		Negligible	Left
F3_F4	delta	Pre_Simon	1.212	0.226	0.061		Negligible	Right
F7_F8	delta	Pre_Simon	2.218	0.027	0.11	*	Negligible	Right
FC3_FC4	delta	Pre_Simon	3.885	0	0.193	*	Negligible	Right
Fp1_Fp2	delta	Pre_Simon	1.084	0.279	0.054		Negligible	Right
P7_P8	delta	Pre_Simon	0.207	0.836	0.01		Negligible	Right
PO3_PO4	delta	Pre_Simon	-3.806	0	-0.191	*	Negligible	Left
T7_T8	delta	Pre_Simon	0.605	0.546	0.03		Negligible	Right
O1_O2	delta	Pre_Simon	-1.504	0.133	-0.076		Negligible	Left
C3_C4	alpha	Pre_Simon	-2.642	0.009	-0.131	*	Negligible	Left
CP3_CP4	alpha	Pre_Simon	-0.73	0.466	-0.036		Negligible	Left
F3_F4	alpha	Pre_Simon	-0.661	0.509	-0.033		Negligible	Left
F7_F8	alpha	Pre_Simon	3.688	0	0.183	*	Negligible	Right
FC3_FC4	alpha	Pre_Simon	2.122	0.034	0.106	*	Negligible	Right
Fp1_Fp2	alpha	Pre_Simon	1.642	0.101	0.082		Negligible	Right
P3_P4	alpha	Pre_Simon	-3.767	0	-0.187	*	Negligible	Left
P7_P8	alpha	Pre_Simon	-1.719	0.086	-0.085		Negligible	Left
PO3_PO4	alpha	Pre_Simon	-0.674	0.5	-0.033		Negligible	Left
C3_C4	theta	Pre_Simon	-1.848	0.065	-0.092		Negligible	Left
CP3_CP4	theta	Pre_Simon	-0.403	0.687	-0.02		Negligible	Left
F3_F4	theta	Pre_Simon	2.956	0.003	0.147	*	Negligible	Right
F7_F8	theta	Pre_Simon	3.109	0.002	0.154	*	Negligible	Right
Fp1_Fp2	theta	Pre_Simon	0.807	0.42	0.04		Negligible	Right
P3_P4	theta	Pre_Simon	-1.35	0.178	-0.067		Negligible	Left
PO3_PO4	theta	Pre_Simon	-1.971	0.049	-0.098	*	Negligible	Left
T7_T8	theta	Pre_Simon	3.258	0.001	0.161	*	Negligible	Right
C3_C4	beta	Pre_Simon	1.359	0.175	0.068		Negligible	Right
F3_F4	beta	Pre_Simon	-0.987	0.324	-0.05		Negligible	Left
F7_F8	beta	Pre_Simon	0.583	0.56	0.029		Negligible	Right
FC3_FC4	beta	Pre_Simon	2.255	0.025	0.112	*	Negligible	Right
Fp1_Fp2	beta	Pre_Simon	-0.472	0.637	-0.024		Negligible	Left
P3_P4	beta	Pre_Simon	3.992	0	0.199	*	Negligible	Right
P7_P8	beta	Pre_Simon	3.91	0	0.194	*	Negligible	Right
T7_T8	beta	Pre_Simon	-2.241	0.026	-0.111	*	Negligible	Left
C3_C4	delta	Pre_Stroop	-0.642	0.521	-0.032		Negligible	Left
CP3_CP4	delta	Pre_Stroop	-0.606	0.545	-0.03		Negligible	Left
F3_F4	delta	Pre_Stroop	-0.232	0.817	-0.012		Negligible	Left
F7_F8	delta	Pre_Stroop	0.86	0.39	0.043		Negligible	Right
FC3_FC4	delta	Pre_Stroop	1.5	0.134	0.074		Negligible	Right
Fp1_Fp2	delta	Pre_Stroop	-1.197	0.232	-0.06		Negligible	Left
O1_O2	delta	Pre_Stroop	0.668	0.505	0.033		Negligible	Right
P3_P4	delta	Pre_Stroop	-1.048	0.295	-0.052		Negligible	Left
P7_P8	delta	Pre_Stroop	-0.786	0.432	-0.039		Negligible	Left
PO3_PO4	delta	Pre_Stroop	-0.653	0.514	-0.032		Negligible	Left
T7_T8	delta	Pre_Stroop	-2.338	0.02	-0.116	*	Negligible	Left
CP3_CP4	alpha	Pre_Stroop	-3.863	0	-0.191	*	Negligible	Left
F3_F4	alpha	Pre_Stroop	-2.803	0.005	-0.14	*	Negligible	Left
F7_F8	alpha	Pre_Stroop	3.157	0.002	0.159	*	Negligible	Right
FC3_FC4	alpha	Pre_Stroop	0.206	0.837	0.01		Negligible	Right
Fp1_Fp2	alpha	Pre_Stroop	-1.018	0.309	-0.051		Negligible	Left
O1_O2	alpha	Pre_Stroop	2.839	0.005	0.141	*	Negligible	Right
PO3_PO4	alpha	Pre_Stroop	-1.34	0.181	-0.066		Negligible	Left
T7_T8	alpha	Pre_Stroop	-2.244	0.025	-0.111	*	Negligible	Left
CP3_CP4	theta	Pre_Stroop	-3.656	0	-0.181	*	Negligible	Left
F3_F4	theta	Pre_Stroop	-2.314	0.021	-0.116	*	Negligible	Left
F7_F8	theta	Pre_Stroop	2.369	0.018	0.119	*	Negligible	Right
FC3_FC4	theta	Pre_Stroop	1.47	0.142	0.073		Negligible	Right
Fp1_Fp2	theta	Pre_Stroop	-0.86	0.39	-0.043		Negligible	Left
O1_O2	theta	Pre_Stroop	1.57	0.117	0.078		Negligible	Right
P3_P4	theta	Pre_Stroop	-2.611	0.009	-0.13	*	Negligible	Left
P7_P8	theta	Pre_Stroop	-1.477	0.14	-0.073		Negligible	Left
PO3_PO4	theta	Pre_Stroop	0.78	0.436	0.039		Negligible	Right
T7_T8	theta	Pre_Stroop	-1.727	0.085	-0.086		Negligible	Left
CP3_CP4	beta	Pre_Stroop	2.009	0.045	0.1	*	Negligible	Right
F3_F4	beta	Pre_Stroop	-3.489	0.001	-0.177	*	Negligible	Left
F7_F8	beta	Pre_Stroop	1.423	0.156	0.071		Negligible	Right
FC3_FC4	beta	Pre_Stroop	1.798	0.073	0.09		Negligible	Right
Fp1_Fp2	beta	Pre_Stroop	-2.255	0.025	-0.113	*	Negligible	Left
O1_O2	beta	Pre_Stroop	2.246	0.025	0.112	*	Negligible	Right
P3_P4	beta	Pre_Stroop	0.383	0.702	0.019		Negligible	Right
P7_P8	beta	Pre_Stroop	-2.746	0.006	-0.137	*	Negligible	Left
PO3_PO4	beta	Pre_Stroop	3.291	0.001	0.164	*	Negligible	Right
T7_T8	beta	Pre_Stroop	-2.209	0.028	-0.11	*	Negligible	Left
C3_C4	delta	Rest_Power	-0.511	0.61	-0.019		Negligible	Left
F3_F4	delta	Rest_Power	-1.725	0.085	-0.063		Negligible	Left
F7_F8	delta	Rest_Power	-2.71	0.007	-0.097	*	Negligible	Left
FC3_FC4	delta	Rest_Power	2.56	0.011	0.092	*	Negligible	Right
O1_O2	delta	Rest_Power	-0.106	0.916	-0.004		Negligible	Left
T7_T8	delta	Rest_Power	0.309	0.757	0.011		Negligible	Right
C3_C4	alpha	Rest_Power	-0.128	0.899	-0.005		Negligible	Left
F3_F4	alpha	Rest_Power	1.376	0.169	0.049		Negligible	Right
F7_F8	alpha	Rest_Power	2.216	0.027	0.08	*	Negligible	Right
FC3_FC4	alpha	Rest_Power	4.409	0	0.158	*	Negligible	Right
Fp1_Fp2	alpha	Rest_Power	-2.661	0.008	-0.096	*	Negligible	Left
O1_O2	alpha	Rest_Power	1.157	0.248	0.041		Negligible	Right
T7_T8	alpha	Rest_Power	1.426	0.154	0.051		Negligible	Right
C3_C4	theta	Rest_Power	0.049	0.961	0.002		Negligible	Right
CP3_CP4	theta	Rest_Power	-2.919	0.004	-0.105	*	Negligible	Left
F3_F4	theta	Rest_Power	-0.142	0.887	-0.005		Negligible	Left
F7_F8	theta	Rest_Power	-2.495	0.013	-0.089	*	Negligible	Left
FC3_FC4	theta	Rest_Power	2.81	0.005	0.1	*	Negligible	Right
O1_O2	theta	Rest_Power	4.29	0	0.154	*	Negligible	Right
PO3_PO4	theta	Rest_Power	-4.287	0	-0.153	*	Negligible	Left
T7_T8	theta	Rest_Power	-1.186	0.236	-0.043		Negligible	Left
C3_C4	beta	Rest_Power	-3.273	0.001	-0.118	*	Negligible	Left
CP3_CP4	beta	Rest_Power	0.186	0.853	0.007		Negligible	Right
FC3_FC4	beta	Rest_Power	-3.665	0	-0.132	*	Negligible	Left
P3_P4	beta	Rest_Power	-3.636	0	-0.13	*	Negligible	Left
PO3_PO4	beta	Rest_Power	-0.402	0.688	-0.014		Negligible	Left
T7_T8	beta	Rest_Power	-0.101	0.92	-0.004		Negligible	Left
C3_C4	delta	Rest_Power	-0.361	0.718	-0.019		Negligible	Left
F3_F4	delta	Rest_Power	-1.219	0.224	-0.063		Negligible	Left
F7_F8	delta	Rest_Power	-1.915	0.056	-0.097		Negligible	Left
FC3_FC4	delta	Rest_Power	1.809	0.071	0.092		Negligible	Right
O1_O2	delta	Rest_Power	-0.075	0.941	-0.004		Negligible	Left
T7_T8	delta	Rest_Power	0.218	0.827	0.011		Negligible	Right
C3_C4	alpha	Rest_Power	-0.09	0.928	-0.005		Negligible	Left
F3_F4	alpha	Rest_Power	0.972	0.332	0.049		Negligible	Right
F7_F8	alpha	Rest_Power	1.566	0.118	0.08		Negligible	Right
FC3_FC4	alpha	Rest_Power	3.116	0.002	0.158	*	Negligible	Right
Fp1_Fp2	alpha	Rest_Power	-1.88	0.061	-0.096		Negligible	Left
O1_O2	alpha	Rest_Power	0.817	0.414	0.041		Negligible	Right
T7_T8	alpha	Rest_Power	1.007	0.314	0.051		Negligible	Right
C3_C4	theta	Rest_Power	0.034	0.973	0.002		Negligible	Right
CP3_CP4	theta	Rest_Power	-2.063	0.04	-0.105	*	Negligible	Left
F3_F4	theta	Rest_Power	-0.101	0.92	-0.005		Negligible	Left
F7_F8	theta	Rest_Power	-1.763	0.079	-0.089		Negligible	Left
FC3_FC4	theta	Rest_Power	1.986	0.048	0.1	*	Negligible	Right
O1_O2	theta	Rest_Power	3.031	0.003	0.153	*	Negligible	Right
PO3_PO4	theta	Rest_Power	-3.029	0.003	-0.153	*	Negligible	Left
T7_T8	theta	Rest_Power	-0.838	0.403	-0.042		Negligible	Left
C3_C4	beta	Rest_Power	-2.313	0.021	-0.118	*	Negligible	Left
CP3_CP4	beta	Rest_Power	0.131	0.896	0.007		Negligible	Right
FC3_FC4	beta	Rest_Power	-2.59	0.01	-0.132	*	Negligible	Left
P3_P4	beta	Rest_Power	-2.569	0.011	-0.13	*	Negligible	Left
PO3_PO4	beta	Rest_Power	-0.284	0.777	-0.014		Negligible	Left
T7_T8	beta	Rest_Power	-0.071	0.943	-0.004		Negligible	Left
C3_C4	delta	Rest_Power	-0.361	0.718	-0.019		Negligible	Left
F3_F4	delta	Rest_Power	-1.219	0.224	-0.063		Negligible	Left
F7_F8	delta	Rest_Power	-1.915	0.056	-0.097		Negligible	Left
FC3_FC4	delta	Rest_Power	1.809	0.071	0.092		Negligible	Right
O1_O2	delta	Rest_Power	-0.075	0.941	-0.004		Negligible	Left
T7_T8	delta	Rest_Power	0.218	0.827	0.011		Negligible	Right
C3_C4	alpha	Rest_Power	-0.09	0.928	-0.005		Negligible	Left
F3_F4	alpha	Rest_Power	0.972	0.332	0.049		Negligible	Right
F7_F8	alpha	Rest_Power	1.566	0.118	0.08		Negligible	Right
FC3_FC4	alpha	Rest_Power	3.116	0.002	0.158	*	Negligible	Right
Fp1_Fp2	alpha	Rest_Power	-1.88	0.061	-0.096		Negligible	Left
O1_O2	alpha	Rest_Power	0.817	0.414	0.041		Negligible	Right
T7_T8	alpha	Rest_Power	1.007	0.314	0.051		Negligible	Right
C3_C4	theta	Rest_Power	0.034	0.973	0.002		Negligible	Right
CP3_CP4	theta	Rest_Power	-2.063	0.04	-0.105	*	Negligible	Left
F3_F4	theta	Rest_Power	-0.101	0.92	-0.005		Negligible	Left
F7_F8	theta	Rest_Power	-1.763	0.079	-0.089		Negligible	Left
FC3_FC4	theta	Rest_Power	1.986	0.048	0.1	*	Negligible	Right
O1_O2	theta	Rest_Power	3.031	0.003	0.153	*	Negligible	Right
PO3_PO4	theta	Rest_Power	-3.029	0.003	-0.153	*	Negligible	Left
T7_T8	theta	Rest_Power	-0.838	0.403	-0.042		Negligible	Left
C3_C4	beta	Rest_Power	-2.313	0.021	-0.118	*	Negligible	Left
CP3_CP4	beta	Rest_Power	0.131	0.896	0.007		Negligible	Right
FC3_FC4	beta	Rest_Power	-2.59	0.01	-0.132	*	Negligible	Left
P3_P4	beta	Rest_Power	-2.569	0.011	-0.13	*	Negligible	Left
PO3_PO4	beta	Rest_Power	-0.284	0.777	-0.014		Negligible	Left
T7_T8	beta	Rest_Power	-0.071	0.943	-0.004		Negligible	Left
C3_C4	delta	Rest_Power	-0.361	0.718	-0.019		Negligible	Left
F3_F4	delta	Rest_Power	-1.219	0.224	-0.063		Negligible	Left
F7_F8	delta	Rest_Power	-1.915	0.056	-0.097		Negligible	Left
FC3_FC4	delta	Rest_Power	1.809	0.071	0.092		Negligible	Right
O1_O2	delta	Rest_Power	-0.075	0.941	-0.004		Negligible	Left
T7_T8	delta	Rest_Power	0.218	0.827	0.011		Negligible	Right
C3_C4	alpha	Rest_Power	-0.09	0.928	-0.005		Negligible	Left
F3_F4	alpha	Rest_Power	0.972	0.332	0.049		Negligible	Right
F7_F8	alpha	Rest_Power	1.566	0.118	0.08		Negligible	Right
FC3_FC4	alpha	Rest_Power	3.116	0.002	0.158	*	Negligible	Right
Fp1_Fp2	alpha	Rest_Power	-1.88	0.061	-0.096		Negligible	Left
O1_O2	alpha	Rest_Power	0.817	0.414	0.041		Negligible	Right
T7_T8	alpha	Rest_Power	1.007	0.314	0.051		Negligible	Right
C3_C4	theta	Rest_Power	0.034	0.973	0.002		Negligible	Right
CP3_CP4	theta	Rest_Power	-2.063	0.04	-0.105	*	Negligible	Left
F3_F4	theta	Rest_Power	-0.101	0.92	-0.005		Negligible	Left
F7_F8	theta	Rest_Power	-1.763	0.079	-0.089		Negligible	Left
FC3_FC4	theta	Rest_Power	1.986	0.048	0.1	*	Negligible	Right
O1_O2	theta	Rest_Power	3.031	0.003	0.153	*	Negligible	Right
PO3_PO4	theta	Rest_Power	-3.029	0.003	-0.153	*	Negligible	Left
T7_T8	theta	Rest_Power	-0.838	0.403	-0.042		Negligible	Left
C3_C4	beta	Rest_Power	-2.313	0.021	-0.118	*	Negligible	Left
CP3_CP4	beta	Rest_Power	0.131	0.896	0.007		Negligible	Right
FC3_FC4	beta	Rest_Power	-2.59	0.01	-0.132	*	Negligible	Left
P3_P4	beta	Rest_Power	-2.569	0.011	-0.13	*	Negligible	Left
PO3_PO4	beta	Rest_Power	-0.284	0.777	-0.014		Negligible	Left
T7_T8	beta	Rest_Power	-0.071	0.943	-0.004		Negligible	Left
FC3_FC4	delta	Post_PVT	6.095	0	0.303	*	Small	Right
O1_O2	delta	Post_PVT	-4.548	0	-0.227	*	Small	Left
PO3_PO4	delta	Post_PVT	-5.53	0	-0.277	*	Small	Left
F7_F8	alpha	Post_PVT	4.935	0	0.245	*	Small	Right
FC3_FC4	alpha	Post_PVT	5.682	0	0.282	*	Small	Right
P7_P8	alpha	Post_PVT	-5.616	0	-0.278	*	Small	Left
PO3_PO4	alpha	Post_PVT	-9.523	0	-0.473	*	Small	Left
T7_T8	alpha	Post_PVT	8.413	0	0.418	*	Small	Right
F3_F4	theta	Post_PVT	4.424	0	0.22	*	Small	Right
FC3_FC4	theta	Post_PVT	8.977	0	0.446	*	Small	Right
PO3_PO4	theta	Post_PVT	-5.278	0	-0.262	*	Small	Left
T7_T8	theta	Post_PVT	4.995	0	0.248	*	Small	Right
FC3_FC4	beta	Post_PVT	4.309	0	0.215	*	Small	Right
P3_P4	beta	Post_PVT	-6.169	0	-0.306	*	Small	Left
PO3_PO4	beta	Post_PVT	-5.168	0	-0.256	*	Small	Left
FC3_FC4	delta	Post_Simon	5.329	0	0.265	*	Small	Right
C3_C4	alpha	Post_Simon	-5.229	0	-0.261	*	Small	Left
CP3_CP4	alpha	Post_Simon	-5.869	0	-0.291	*	Small	Left
P3_P4	alpha	Post_Simon	-6.988	0	-0.346	*	Small	Left
PO3_PO4	alpha	Post_Simon	-4.601	0	-0.228	*	Small	Left
FC3_FC4	theta	Post_Simon	5.304	0	0.264	*	Small	Right
O1_O2	theta	Post_Simon	4.423	0	0.22	*	Small	Right
C3_C4	alpha	Post_Stroop	-6.196	0	-0.308	*	Small	Left
CP3_CP4	alpha	Post_Stroop	-5.066	0	-0.251	*	Small	Left
P3_P4	alpha	Post_Stroop	-6.301	0	-0.312	*	Small	Left
FC3_FC4	theta	Post_Stroop	5.56	0	0.276	*	Small	Right
C3_C4	beta	Post_Stroop	-4.425	0	-0.222	*	Small	Left
FC3_FC4	delta	Pre_PVT	4.399	0	0.219	*	Small	Right
P3_P4	delta	Pre_PVT	-4.702	0	-0.235	*	Small	Left
PO3_PO4	delta	Pre_PVT	-5.053	0	-0.254	*	Small	Left
CP3_CP4	alpha	Pre_PVT	-5.124	0	-0.255	*	Small	Left
P3_P4	alpha	Pre_PVT	-6.734	0	-0.334	*	Small	Left
P7_P8	alpha	Pre_PVT	-6.21	0	-0.308	*	Small	Left
PO3_PO4	alpha	Pre_PVT	-4.073	0	-0.202	*	Small	Left
FC3_FC4	theta	Pre_PVT	5.915	0	0.294	*	Small	Right
O1_O2	theta	Pre_PVT	4.352	0	0.217	*	Small	Right
CP3_CP4	beta	Pre_PVT	4.464	0	0.222	*	Small	Right
O1_O2	beta	Pre_PVT	4.515	0	0.225	*	Small	Right
P3_P4	delta	Pre_Simon	-4.984	0	-0.249	*	Small	Left
O1_O2	alpha	Pre_Simon	5.138	0	0.255	*	Small	Right
T7_T8	alpha	Pre_Simon	4.254	0	0.211	*	Small	Right
FC3_FC4	theta	Pre_Simon	6.206	0	0.308	*	Small	Right
O1_O2	theta	Pre_Simon	4.744	0	0.236	*	Small	Right
P7_P8	theta	Pre_Simon	4.467	0	0.221	*	Small	Right
CP3_CP4	beta	Pre_Simon	7.605	0	0.378	*	Small	Right
O1_O2	beta	Pre_Simon	7.142	0	0.355	*	Small	Right
PO3_PO4	beta	Pre_Simon	4.107	0	0.204	*	Small	Right
C3_C4	alpha	Pre_Stroop	-7.987	0	-0.396	*	Small	Left
P3_P4	alpha	Pre_Stroop	-5.935	0	-0.294	*	Small	Left
P7_P8	alpha	Pre_Stroop	-5.197	0	-0.258	*	Small	Left
C3_C4	theta	Pre_Stroop	-5.763	0	-0.286	*	Small	Left
C3_C4	beta	Pre_Stroop	-4.605	0	-0.23	*	Small	Left
CP3_CP4	delta	Rest_Power	-8.021	0	-0.292	*	Small	Left
Fp1_Fp2	delta	Rest_Power	-5.872	0	-0.212	*	Small	Left
P3_P4	delta	Rest_Power	-11.144	0	-0.4	*	Small	Left
P7_P8	delta	Rest_Power	-9.967	0	-0.358	*	Small	Left
PO3_PO4	delta	Rest_Power	-8.101	0	-0.292	*	Small	Left
CP3_CP4	alpha	Rest_Power	-9.742	0	-0.348	*	Small	Left
PO3_PO4	alpha	Rest_Power	-7.42	0	-0.265	*	Small	Left
Fp1_Fp2	theta	Rest_Power	-5.975	0	-0.216	*	Small	Left
P3_P4	theta	Rest_Power	-7.386	0	-0.264	*	Small	Left
P7_P8	theta	Rest_Power	-6.535	0	-0.233	*	Small	Left
F3_F4	beta	Rest_Power	-8.518	0	-0.305	*	Small	Left
F7_F8	beta	Rest_Power	-6.169	0	-0.221	*	Small	Left
Fp1_Fp2	beta	Rest_Power	-9.13	0	-0.329	*	Small	Left
O1_O2	beta	Rest_Power	5.973	0	0.214	*	Small	Right
P7_P8	beta	Rest_Power	-10.334	0	-0.37	*	Small	Left
CP3_CP4	delta	Rest_Power	-5.668	0	-0.292	*	Small	Left
Fp1_Fp2	delta	Rest_Power	-4.149	0	-0.212	*	Small	Left
P3_P4	delta	Rest_Power	-7.875	0	-0.399	*	Small	Left
P7_P8	delta	Rest_Power	-7.043	0	-0.358	*	Small	Left
PO3_PO4	delta	Rest_Power	-5.725	0	-0.291	*	Small	Left
CP3_CP4	alpha	Rest_Power	-6.884	0	-0.348	*	Small	Left
PO3_PO4	alpha	Rest_Power	-5.244	0	-0.265	*	Small	Left
Fp1_Fp2	theta	Rest_Power	-4.222	0	-0.215	*	Small	Left
P3_P4	theta	Rest_Power	-5.22	0	-0.264	*	Small	Left
P7_P8	theta	Rest_Power	-4.618	0	-0.233	*	Small	Left
F3_F4	beta	Rest_Power	-6.019	0	-0.305	*	Small	Left
F7_F8	beta	Rest_Power	-4.36	0	-0.221	*	Small	Left
Fp1_Fp2	beta	Rest_Power	-6.452	0	-0.329	*	Small	Left
O1_O2	beta	Rest_Power	4.221	0	0.214	*	Small	Right
P7_P8	beta	Rest_Power	-7.302	0	-0.37	*	Small	Left
CP3_CP4	delta	Rest_Power	-5.668	0	-0.292	*	Small	Left
Fp1_Fp2	delta	Rest_Power	-4.149	0	-0.212	*	Small	Left
P3_P4	delta	Rest_Power	-7.875	0	-0.399	*	Small	Left
P7_P8	delta	Rest_Power	-7.043	0	-0.358	*	Small	Left
PO3_PO4	delta	Rest_Power	-5.725	0	-0.291	*	Small	Left
CP3_CP4	alpha	Rest_Power	-6.884	0	-0.348	*	Small	Left
PO3_PO4	alpha	Rest_Power	-5.244	0	-0.265	*	Small	Left
Fp1_Fp2	theta	Rest_Power	-4.222	0	-0.215	*	Small	Left
P3_P4	theta	Rest_Power	-5.22	0	-0.264	*	Small	Left
P7_P8	theta	Rest_Power	-4.618	0	-0.233	*	Small	Left
F3_F4	beta	Rest_Power	-6.019	0	-0.305	*	Small	Left
F7_F8	beta	Rest_Power	-4.36	0	-0.221	*	Small	Left
Fp1_Fp2	beta	Rest_Power	-6.452	0	-0.329	*	Small	Left
O1_O2	beta	Rest_Power	4.221	0	0.214	*	Small	Right
P7_P8	beta	Rest_Power	-7.302	0	-0.37	*	Small	Left
CP3_CP4	delta	Rest_Power	-5.668	0	-0.292	*	Small	Left
Fp1_Fp2	delta	Rest_Power	-4.149	0	-0.212	*	Small	Left
P3_P4	delta	Rest_Power	-7.875	0	-0.399	*	Small	Left
P7_P8	delta	Rest_Power	-7.043	0	-0.358	*	Small	Left
PO3_PO4	delta	Rest_Power	-5.725	0	-0.291	*	Small	Left
CP3_CP4	alpha	Rest_Power	-6.884	0	-0.348	*	Small	Left
PO3_PO4	alpha	Rest_Power	-5.244	0	-0.265	*	Small	Left
Fp1_Fp2	theta	Rest_Power	-4.222	0	-0.215	*	Small	Left
P3_P4	theta	Rest_Power	-5.22	0	-0.264	*	Small	Left
P7_P8	theta	Rest_Power	-4.618	0	-0.233	*	Small	Left
F3_F4	beta	Rest_Power	-6.019	0	-0.305	*	Small	Left
F7_F8	beta	Rest_Power	-4.36	0	-0.221	*	Small	Left
Fp1_Fp2	beta	Rest_Power	-6.452	0	-0.329	*	Small	Left
O1_O2	beta	Rest_Power	4.221	0	0.214	*	Small	Right
P7_P8	beta	Rest_Power	-7.302	0	-0.37	*	Small	Left

## Sheet: T_test_AI against zero_NRH
Electrode_pair	Frequency_band	Timepoint	t_statistic	p_value	Cohen_d	p_significance	Cohen_d_effectsize	Effect_direction
CP3_CP4	alpha	Post_PVT	-5.473	0	-0.534	*	Medium	Left
P3_P4	alpha	Post_PVT	-7.756	0	-0.757	*	Medium	Left
PO3_PO4	alpha	Post_PVT	-5.294	0	-0.517	*	Medium	Left
P3_P4	alpha	Rest_Power	-9.336	0	-0.663	*	Medium	Left
P7_P8	alpha	Rest_Power	-8.835	0	-0.628	*	Medium	Left
P3_P4	theta	Rest_Power	-7.131	0	-0.509	*	Medium	Left
P3_P4	delta	Rest_Power	-6.157	0	-0.622	*	Medium	Left
CP3_CP4	delta	Post_PVT	1.566	0.12	0.154		Negligible	Right
F3_F4	delta	Post_PVT	-1.149	0.253	-0.114		Negligible	Left
F7_F8	delta	Post_PVT	-0.051	0.96	-0.005		Negligible	Left
FC3_FC4	delta	Post_PVT	1.384	0.169	0.135		Negligible	Right
Fp1_Fp2	delta	Post_PVT	-0.839	0.403	-0.082		Negligible	Left
O1_O2	delta	Post_PVT	0.036	0.971	0.004		Negligible	Right
P3_P4	delta	Post_PVT	0.268	0.789	0.026		Negligible	Right
P7_P8	delta	Post_PVT	-0.933	0.353	-0.092		Negligible	Left
T7_T8	delta	Post_PVT	-0.867	0.388	-0.085		Negligible	Left
C3_C4	alpha	Post_PVT	-1.159	0.249	-0.113		Negligible	Left
F3_F4	alpha	Post_PVT	1.193	0.236	0.118		Negligible	Right
F7_F8	alpha	Post_PVT	1.525	0.13	0.149		Negligible	Right
Fp1_Fp2	alpha	Post_PVT	-0.237	0.813	-0.023		Negligible	Left
O1_O2	alpha	Post_PVT	-1.47	0.145	-0.143		Negligible	Left
T7_T8	alpha	Post_PVT	1.921	0.058	0.187		Negligible	Right
C3_C4	theta	Post_PVT	0.228	0.82	0.022		Negligible	Right
CP3_CP4	theta	Post_PVT	1.299	0.197	0.128		Negligible	Right
F7_F8	theta	Post_PVT	0.967	0.336	0.094		Negligible	Right
Fp1_Fp2	theta	Post_PVT	-1.269	0.207	-0.124		Negligible	Left
O1_O2	theta	Post_PVT	0.04	0.968	0.004		Negligible	Right
P3_P4	theta	Post_PVT	-0.968	0.335	-0.094		Negligible	Left
P7_P8	theta	Post_PVT	1.29	0.2	0.126		Negligible	Right
T7_T8	theta	Post_PVT	1.775	0.079	0.174		Negligible	Right
C3_C4	beta	Post_PVT	0.384	0.702	0.038		Negligible	Right
CP3_CP4	beta	Post_PVT	-0.68	0.498	-0.066		Negligible	Left
F3_F4	beta	Post_PVT	1.452	0.15	0.142		Negligible	Right
F7_F8	beta	Post_PVT	0.006	0.995	0.001		Negligible	Right
FC3_FC4	beta	Post_PVT	1.785	0.077	0.175		Negligible	Right
Fp1_Fp2	beta	Post_PVT	-0.857	0.393	-0.084		Negligible	Left
O1_O2	beta	Post_PVT	0.74	0.461	0.073		Negligible	Right
P7_P8	beta	Post_PVT	-0.237	0.813	-0.023		Negligible	Left
T7_T8	beta	Post_PVT	-1.002	0.319	-0.098		Negligible	Left
C3_C4	delta	Post_Simon	0.652	0.516	0.064		Negligible	Right
CP3_CP4	delta	Post_Simon	-0.026	0.979	-0.003		Negligible	Left
F3_F4	delta	Post_Simon	0.515	0.607	0.051		Negligible	Right
F7_F8	delta	Post_Simon	0.585	0.56	0.057		Negligible	Right
Fp1_Fp2	delta	Post_Simon	-0.983	0.328	-0.097		Negligible	Left
O1_O2	delta	Post_Simon	0.366	0.715	0.036		Negligible	Right
P3_P4	delta	Post_Simon	-0.409	0.683	-0.04		Negligible	Left
P7_P8	delta	Post_Simon	-0.274	0.785	-0.027		Negligible	Left
T7_T8	delta	Post_Simon	1.16	0.249	0.115		Negligible	Right
CP3_CP4	alpha	Post_Simon	-1.626	0.107	-0.159		Negligible	Left
F3_F4	alpha	Post_Simon	-1.059	0.292	-0.103		Negligible	Left
F7_F8	alpha	Post_Simon	0.281	0.779	0.028		Negligible	Right
FC3_FC4	alpha	Post_Simon	0.133	0.894	0.013		Negligible	Right
Fp1_Fp2	alpha	Post_Simon	-1.154	0.251	-0.113		Negligible	Left
P7_P8	alpha	Post_Simon	2.003	0.048	0.195	*	Negligible	Right
PO3_PO4	alpha	Post_Simon	-1.767	0.08	-0.172		Negligible	Left
C3_C4	theta	Post_Simon	-1.88	0.063	-0.184		Negligible	Left
CP3_CP4	theta	Post_Simon	-1.712	0.09	-0.167		Negligible	Left
F3_F4	theta	Post_Simon	0.268	0.79	0.026		Negligible	Right
F7_F8	theta	Post_Simon	0.078	0.938	0.008		Negligible	Right
FC3_FC4	theta	Post_Simon	1.75	0.083	0.171		Negligible	Right
Fp1_Fp2	theta	Post_Simon	-0.49	0.625	-0.048		Negligible	Left
O1_O2	theta	Post_Simon	1.667	0.099	0.163		Negligible	Right
P7_P8	theta	Post_Simon	1.5	0.137	0.146		Negligible	Right
PO3_PO4	theta	Post_Simon	-1.964	0.052	-0.192		Negligible	Left
C3_C4	beta	Post_Simon	-1.728	0.087	-0.174		Negligible	Left
CP3_CP4	beta	Post_Simon	-0.161	0.873	-0.016		Negligible	Left
F3_F4	beta	Post_Simon	-0.505	0.615	-0.049		Negligible	Left
F7_F8	beta	Post_Simon	-0.706	0.482	-0.069		Negligible	Left
FC3_FC4	beta	Post_Simon	0.578	0.565	0.057		Negligible	Right
Fp1_Fp2	beta	Post_Simon	-0.614	0.541	-0.061		Negligible	Left
P3_P4	beta	Post_Simon	-1.262	0.21	-0.123		Negligible	Left
PO3_PO4	beta	Post_Simon	0.294	0.769	0.029		Negligible	Right
T7_T8	beta	Post_Simon	1.151	0.253	0.112		Negligible	Right
C3_C4	delta	Post_Stroop	-0.111	0.912	-0.011		Negligible	Left
CP3_CP4	delta	Post_Stroop	0.141	0.888	0.014		Negligible	Right
F3_F4	delta	Post_Stroop	1.486	0.14	0.145		Negligible	Right
F7_F8	delta	Post_Stroop	0.6	0.55	0.059		Negligible	Right
FC3_FC4	delta	Post_Stroop	1.474	0.144	0.145		Negligible	Right
Fp1_Fp2	delta	Post_Stroop	1.249	0.214	0.125		Negligible	Right
O1_O2	delta	Post_Stroop	0.28	0.78	0.027		Negligible	Right
P3_P4	delta	Post_Stroop	0.367	0.714	0.036		Negligible	Right
P7_P8	delta	Post_Stroop	-0.487	0.627	-0.048		Negligible	Left
PO3_PO4	delta	Post_Stroop	-1.49	0.139	-0.146		Negligible	Left
T7_T8	delta	Post_Stroop	-0.009	0.993	-0.001		Negligible	Left
CP3_CP4	alpha	Post_Stroop	-1.092	0.277	-0.107		Negligible	Left
F3_F4	alpha	Post_Stroop	-0.705	0.482	-0.069		Negligible	Left
F7_F8	alpha	Post_Stroop	0.68	0.498	0.066		Negligible	Right
FC3_FC4	alpha	Post_Stroop	-0.997	0.321	-0.097		Negligible	Left
Fp1_Fp2	alpha	Post_Stroop	-0.78	0.437	-0.077		Negligible	Left
O1_O2	alpha	Post_Stroop	0.589	0.557	0.057		Negligible	Right
P3_P4	alpha	Post_Stroop	-1.054	0.294	-0.103		Negligible	Left
P7_P8	alpha	Post_Stroop	-0.981	0.329	-0.097		Negligible	Left
T7_T8	alpha	Post_Stroop	-0.239	0.811	-0.023		Negligible	Left
C3_C4	theta	Post_Stroop	-1.52	0.132	-0.148		Negligible	Left
CP3_CP4	theta	Post_Stroop	0.314	0.754	0.031		Negligible	Right
F3_F4	theta	Post_Stroop	-0.54	0.59	-0.053		Negligible	Left
F7_F8	theta	Post_Stroop	1.101	0.273	0.107		Negligible	Right
FC3_FC4	theta	Post_Stroop	1.129	0.261	0.11		Negligible	Right
Fp1_Fp2	theta	Post_Stroop	-1.783	0.078	-0.178		Negligible	Left
O1_O2	theta	Post_Stroop	0.742	0.46	0.073		Negligible	Right
P3_P4	theta	Post_Stroop	-0.13	0.897	-0.013		Negligible	Left
P7_P8	theta	Post_Stroop	-0.875	0.384	-0.085		Negligible	Left
T7_T8	theta	Post_Stroop	0.229	0.819	0.022		Negligible	Right
C3_C4	beta	Post_Stroop	-1.671	0.098	-0.165		Negligible	Left
CP3_CP4	beta	Post_Stroop	0.166	0.869	0.016		Negligible	Right
F3_F4	beta	Post_Stroop	0.434	0.665	0.043		Negligible	Right
F7_F8	beta	Post_Stroop	0.252	0.802	0.025		Negligible	Right
FC3_FC4	beta	Post_Stroop	-0.455	0.65	-0.044		Negligible	Left
Fp1_Fp2	beta	Post_Stroop	-1.332	0.186	-0.13		Negligible	Left
P3_P4	beta	Post_Stroop	0.985	0.327	0.097		Negligible	Right
P7_P8	beta	Post_Stroop	-1.199	0.234	-0.12		Negligible	Left
PO3_PO4	beta	Post_Stroop	-0.616	0.54	-0.06		Negligible	Left
T7_T8	beta	Post_Stroop	-0.643	0.521	-0.063		Negligible	Left
C3_C4	delta	Pre_PVT	1.855	0.066	0.182		Negligible	Right
F3_F4	delta	Pre_PVT	-1.803	0.074	-0.178		Negligible	Left
F7_F8	delta	Pre_PVT	0.058	0.954	0.006		Negligible	Right
FC3_FC4	delta	Pre_PVT	1.188	0.238	0.116		Negligible	Right
Fp1_Fp2	delta	Pre_PVT	-1.109	0.27	-0.11		Negligible	Left
O1_O2	delta	Pre_PVT	0.761	0.448	0.076		Negligible	Right
P3_P4	delta	Pre_PVT	-0.108	0.914	-0.011		Negligible	Left
P7_P8	delta	Pre_PVT	-0.212	0.832	-0.021		Negligible	Left
T7_T8	delta	Pre_PVT	-0.478	0.634	-0.047		Negligible	Left
CP3_CP4	delta	Pre_PVT	-0.282	0.778	-0.028		Negligible	Left
F3_F4	alpha	Pre_PVT	0.476	0.635	0.047		Negligible	Right
F7_F8	alpha	Pre_PVT	1.199	0.233	0.118		Negligible	Right
FC3_FC4	alpha	Pre_PVT	0.571	0.57	0.056		Negligible	Right
Fp1_Fp2	alpha	Pre_PVT	0.023	0.982	0.002		Negligible	Right
O1_O2	alpha	Pre_PVT	1.066	0.289	0.104		Negligible	Right
T7_T8	alpha	Pre_PVT	-0.168	0.867	-0.016		Negligible	Left
C3_C4	theta	Pre_PVT	0.744	0.459	0.073		Negligible	Right
CP3_CP4	theta	Pre_PVT	0.859	0.392	0.085		Negligible	Right
F3_F4	theta	Pre_PVT	-0.063	0.95	-0.006		Negligible	Left
F7_F8	theta	Pre_PVT	0.306	0.76	0.03		Negligible	Right
Fp1_Fp2	theta	Pre_PVT	-1.523	0.131	-0.15		Negligible	Left
P3_P4	theta	Pre_PVT	-1.348	0.181	-0.132		Negligible	Left
P7_P8	theta	Pre_PVT	0.78	0.437	0.077		Negligible	Right
PO3_PO4	theta	Pre_PVT	-1.253	0.213	-0.122		Negligible	Left
T7_T8	theta	Pre_PVT	0.511	0.611	0.05		Negligible	Right
C3_C4	beta	Pre_PVT	-1.03	0.305	-0.101		Negligible	Left
CP3_CP4	beta	Pre_PVT	1.003	0.318	0.098		Negligible	Right
F3_F4	beta	Pre_PVT	0.122	0.903	0.012		Negligible	Right
F7_F8	beta	Pre_PVT	-0.472	0.638	-0.046		Negligible	Left
FC3_FC4	beta	Pre_PVT	-0.171	0.865	-0.017		Negligible	Left
Fp1_Fp2	beta	Pre_PVT	-1.081	0.282	-0.106		Negligible	Left
P3_P4	beta	Pre_PVT	-0.522	0.603	-0.051		Negligible	Left
P7_P8	beta	Pre_PVT	1.873	0.064	0.185		Negligible	Right
PO3_PO4	beta	Pre_PVT	0.455	0.65	0.045		Negligible	Right
T7_T8	beta	Pre_PVT	-1.328	0.187	-0.13		Negligible	Left
C3_C4	delta	Pre_Simon	0.315	0.753	0.031		Negligible	Right
CP3_CP4	delta	Pre_Simon	-0.626	0.533	-0.062		Negligible	Left
F3_F4	delta	Pre_Simon	-0.903	0.369	-0.089		Negligible	Left
F7_F8	delta	Pre_Simon	0.644	0.521	0.063		Negligible	Right
FC3_FC4	delta	Pre_Simon	0.695	0.489	0.069		Negligible	Right
Fp1_Fp2	delta	Pre_Simon	-1.66	0.1	-0.163		Negligible	Left
O1_O2	delta	Pre_Simon	-0.472	0.638	-0.047		Negligible	Left
P3_P4	delta	Pre_Simon	-1.321	0.189	-0.13		Negligible	Left
P7_P8	delta	Pre_Simon	0.384	0.702	0.037		Negligible	Right
T7_T8	delta	Pre_Simon	1.418	0.159	0.14		Negligible	Right
C3_C4	alpha	Pre_Simon	-1.392	0.167	-0.136		Negligible	Left
CP3_CP4	alpha	Pre_Simon	0.176	0.861	0.017		Negligible	Right
F3_F4	alpha	Pre_Simon	-0.936	0.352	-0.092		Negligible	Left
F7_F8	alpha	Pre_Simon	0.729	0.468	0.071		Negligible	Right
FC3_FC4	alpha	Pre_Simon	0.153	0.879	0.015		Negligible	Right
Fp1_Fp2	alpha	Pre_Simon	0.216	0.83	0.021		Negligible	Right
P3_P4	alpha	Pre_Simon	-1.916	0.058	-0.187		Negligible	Left
P7_P8	alpha	Pre_Simon	0.229	0.819	0.022		Negligible	Right
PO3_PO4	alpha	Pre_Simon	-0.497	0.62	-0.048		Negligible	Left
C3_C4	theta	Pre_Simon	-0.519	0.605	-0.051		Negligible	Left
CP3_CP4	theta	Pre_Simon	-0.202	0.84	-0.02		Negligible	Left
F3_F4	theta	Pre_Simon	0.604	0.547	0.059		Negligible	Right
F7_F8	theta	Pre_Simon	0.702	0.484	0.068		Negligible	Right
Fp1_Fp2	theta	Pre_Simon	0.389	0.698	0.038		Negligible	Right
P3_P4	theta	Pre_Simon	-1.572	0.119	-0.153		Negligible	Left
PO3_PO4	theta	Pre_Simon	-0.617	0.538	-0.06		Negligible	Left
C3_C4	beta	Pre_Simon	-0.656	0.513	-0.065		Negligible	Left
F3_F4	beta	Pre_Simon	-0.487	0.627	-0.048		Negligible	Left
F7_F8	beta	Pre_Simon	-0.412	0.681	-0.04		Negligible	Left
FC3_FC4	beta	Pre_Simon	0.61	0.543	0.06		Negligible	Right
Fp1_Fp2	beta	Pre_Simon	-0.441	0.66	-0.044		Negligible	Left
P3_P4	beta	Pre_Simon	0.676	0.501	0.066		Negligible	Right
T7_T8	beta	Pre_Simon	0.985	0.327	0.096		Negligible	Right
C3_C4	delta	Pre_Stroop	0.204	0.838	0.02		Negligible	Right
CP3_CP4	delta	Pre_Stroop	0.266	0.791	0.026		Negligible	Right
F3_F4	delta	Pre_Stroop	1.39	0.168	0.136		Negligible	Right
F7_F8	delta	Pre_Stroop	0.343	0.732	0.034		Negligible	Right
FC3_FC4	delta	Pre_Stroop	2.001	0.048	0.196	*	Negligible	Right
Fp1_Fp2	delta	Pre_Stroop	0.432	0.667	0.043		Negligible	Right
O1_O2	delta	Pre_Stroop	-0.042	0.966	-0.004		Negligible	Left
P3_P4	delta	Pre_Stroop	-0.03	0.976	-0.003		Negligible	Left
P7_P8	delta	Pre_Stroop	-0.87	0.386	-0.085		Negligible	Left
PO3_PO4	delta	Pre_Stroop	-1.845	0.068	-0.181		Negligible	Left
T7_T8	delta	Pre_Stroop	-0.269	0.789	-0.026		Negligible	Left
CP3_CP4	alpha	Pre_Stroop	-1.033	0.304	-0.101		Negligible	Left
F3_F4	alpha	Pre_Stroop	-0.235	0.814	-0.023		Negligible	Left
F7_F8	alpha	Pre_Stroop	1.566	0.12	0.154		Negligible	Right
FC3_FC4	alpha	Pre_Stroop	-0.015	0.988	-0.001		Negligible	Left
Fp1_Fp2	alpha	Pre_Stroop	-0.462	0.645	-0.046		Negligible	Left
O1_O2	alpha	Pre_Stroop	1.748	0.083	0.171		Negligible	Right
P3_P4	alpha	Pre_Stroop	-1.645	0.103	-0.161		Negligible	Left
PO3_PO4	alpha	Pre_Stroop	-1.432	0.155	-0.14		Negligible	Left
T7_T8	alpha	Pre_Stroop	-1.484	0.141	-0.146		Negligible	Left
CP3_CP4	theta	Pre_Stroop	-1.4	0.165	-0.137		Negligible	Left
F3_F4	theta	Pre_Stroop	-0.835	0.405	-0.082		Negligible	Left
F7_F8	theta	Pre_Stroop	0.991	0.324	0.097		Negligible	Right
FC3_FC4	theta	Pre_Stroop	0.547	0.585	0.053		Negligible	Right
Fp1_Fp2	theta	Pre_Stroop	-1.146	0.254	-0.113		Negligible	Left
O1_O2	theta	Pre_Stroop	1.393	0.167	0.137		Negligible	Right
P3_P4	theta	Pre_Stroop	-1.276	0.205	-0.125		Negligible	Left
P7_P8	theta	Pre_Stroop	-0.699	0.486	-0.068		Negligible	Left
PO3_PO4	theta	Pre_Stroop	-1.433	0.155	-0.14		Negligible	Left
T7_T8	theta	Pre_Stroop	0.134	0.894	0.013		Negligible	Right
C3_C4	beta	Pre_Stroop	-1.755	0.082	-0.175		Negligible	Left
CP3_CP4	beta	Pre_Stroop	0.976	0.331	0.096		Negligible	Right
F3_F4	beta	Pre_Stroop	-0.251	0.802	-0.025		Negligible	Left
F7_F8	beta	Pre_Stroop	0.225	0.822	0.022		Negligible	Right
FC3_FC4	beta	Pre_Stroop	-0.253	0.801	-0.025		Negligible	Left
Fp1_Fp2	beta	Pre_Stroop	-1.847	0.068	-0.181		Negligible	Left
P3_P4	beta	Pre_Stroop	0.261	0.795	0.025		Negligible	Right
PO3_PO4	beta	Pre_Stroop	-0.05	0.96	-0.005		Negligible	Left
T7_T8	beta	Pre_Stroop	-1.325	0.188	-0.131		Negligible	Left
C3_C4	delta	Rest_Power	0.435	0.664	0.031		Negligible	Right
F3_F4	delta	Rest_Power	-2.187	0.03	-0.159	*	Negligible	Left
F7_F8	delta	Rest_Power	-2.365	0.019	-0.168	*	Negligible	Left
FC3_FC4	delta	Rest_Power	1.45	0.149	0.104		Negligible	Right
O1_O2	delta	Rest_Power	-2.073	0.04	-0.148	*	Negligible	Left
T7_T8	delta	Rest_Power	-0.45	0.653	-0.032		Negligible	Left
C3_C4	alpha	Rest_Power	-0.414	0.679	-0.029		Negligible	Left
F3_F4	alpha	Rest_Power	0.813	0.417	0.058		Negligible	Right
F7_F8	alpha	Rest_Power	-0.761	0.447	-0.055		Negligible	Left
FC3_FC4	alpha	Rest_Power	1.749	0.082	0.124		Negligible	Right
Fp1_Fp2	alpha	Rest_Power	-0.006	0.995	0		Negligible	Left
O1_O2	alpha	Rest_Power	0.004	0.997	0		Negligible	Left
T7_T8	alpha	Rest_Power	-2.071	0.04	-0.148	*	Negligible	Left
C3_C4	theta	Rest_Power	-0.018	0.985	-0.001		Negligible	Left
F3_F4	theta	Rest_Power	-0.077	0.939	-0.005		Negligible	Left
F7_F8	theta	Rest_Power	-1.732	0.085	-0.123		Negligible	Left
FC3_FC4	theta	Rest_Power	1.7	0.091	0.121		Negligible	Right
Fp1_Fp2	theta	Rest_Power	-1.341	0.181	-0.096		Negligible	Left
O1_O2	theta	Rest_Power	0.706	0.481	0.05		Negligible	Right
C3_C4	beta	Rest_Power	-1.931	0.055	-0.138		Negligible	Left
CP3_CP4	beta	Rest_Power	0.187	0.852	0.013		Negligible	Right
O1_O2	beta	Rest_Power	2.218	0.028	0.158	*	Negligible	Right
P7_P8	beta	Rest_Power	-2.544	0.012	-0.181	*	Negligible	Left
PO3_PO4	beta	Rest_Power	-0.247	0.805	-0.018		Negligible	Left
T7_T8	beta	Rest_Power	-2.495	0.013	-0.178	*	Negligible	Left
C3_C4	delta	Rest_Power	0.307	0.76	0.031		Negligible	Right
F3_F4	delta	Rest_Power	-1.542	0.126	-0.158		Negligible	Left
F7_F8	delta	Rest_Power	-1.668	0.099	-0.168		Negligible	Left
FC3_FC4	delta	Rest_Power	1.023	0.309	0.104		Negligible	Right
O1_O2	delta	Rest_Power	-1.462	0.147	-0.148		Negligible	Left
T7_T8	delta	Rest_Power	-0.317	0.752	-0.032		Negligible	Left
C3_C4	alpha	Rest_Power	-0.292	0.771	-0.029		Negligible	Left
F3_F4	alpha	Rest_Power	0.574	0.567	0.058		Negligible	Right
F7_F8	alpha	Rest_Power	-0.537	0.592	-0.055		Negligible	Left
FC3_FC4	alpha	Rest_Power	1.233	0.22	0.124		Negligible	Right
Fp1_Fp2	alpha	Rest_Power	-0.005	0.996	0		Negligible	Left
O1_O2	alpha	Rest_Power	0.003	0.998	0		Negligible	Left
T7_T8	alpha	Rest_Power	-1.461	0.147	-0.148		Negligible	Left
C3_C4	theta	Rest_Power	-0.013	0.99	-0.001		Negligible	Left
F3_F4	theta	Rest_Power	-0.054	0.957	-0.005		Negligible	Left
F7_F8	theta	Rest_Power	-1.222	0.225	-0.123		Negligible	Left
FC3_FC4	theta	Rest_Power	1.199	0.233	0.121		Negligible	Right
Fp1_Fp2	theta	Rest_Power	-0.946	0.347	-0.096		Negligible	Left
O1_O2	theta	Rest_Power	0.498	0.62	0.05		Negligible	Right
C3_C4	beta	Rest_Power	-1.362	0.176	-0.138		Negligible	Left
CP3_CP4	beta	Rest_Power	0.132	0.895	0.013		Negligible	Right
O1_O2	beta	Rest_Power	1.564	0.121	0.158		Negligible	Right
P7_P8	beta	Rest_Power	-1.794	0.076	-0.18		Negligible	Left
PO3_PO4	beta	Rest_Power	-0.175	0.862	-0.018		Negligible	Left
T7_T8	beta	Rest_Power	-1.76	0.082	-0.178		Negligible	Left
C3_C4	delta	Rest_Power	0.307	0.76	0.031		Negligible	Right
F3_F4	delta	Rest_Power	-1.542	0.126	-0.158		Negligible	Left
F7_F8	delta	Rest_Power	-1.668	0.099	-0.168		Negligible	Left
FC3_FC4	delta	Rest_Power	1.023	0.309	0.104		Negligible	Right
O1_O2	delta	Rest_Power	-1.462	0.147	-0.148		Negligible	Left
T7_T8	delta	Rest_Power	-0.317	0.752	-0.032		Negligible	Left
C3_C4	alpha	Rest_Power	-0.292	0.771	-0.029		Negligible	Left
F3_F4	alpha	Rest_Power	0.574	0.567	0.058		Negligible	Right
F7_F8	alpha	Rest_Power	-0.537	0.592	-0.055		Negligible	Left
FC3_FC4	alpha	Rest_Power	1.233	0.22	0.124		Negligible	Right
Fp1_Fp2	alpha	Rest_Power	-0.005	0.996	0		Negligible	Left
O1_O2	alpha	Rest_Power	0.003	0.998	0		Negligible	Left
T7_T8	alpha	Rest_Power	-1.461	0.147	-0.148		Negligible	Left
C3_C4	theta	Rest_Power	-0.013	0.99	-0.001		Negligible	Left
F3_F4	theta	Rest_Power	-0.054	0.957	-0.005		Negligible	Left
F7_F8	theta	Rest_Power	-1.222	0.225	-0.123		Negligible	Left
FC3_FC4	theta	Rest_Power	1.199	0.233	0.121		Negligible	Right
Fp1_Fp2	theta	Rest_Power	-0.946	0.347	-0.096		Negligible	Left
O1_O2	theta	Rest_Power	0.498	0.62	0.05		Negligible	Right
C3_C4	beta	Rest_Power	-1.362	0.176	-0.138		Negligible	Left
CP3_CP4	beta	Rest_Power	0.132	0.895	0.013		Negligible	Right
O1_O2	beta	Rest_Power	1.564	0.121	0.158		Negligible	Right
P7_P8	beta	Rest_Power	-1.794	0.076	-0.18		Negligible	Left
PO3_PO4	beta	Rest_Power	-0.175	0.862	-0.018		Negligible	Left
T7_T8	beta	Rest_Power	-1.76	0.082	-0.178		Negligible	Left
C3_C4	delta	Rest_Power	0.307	0.76	0.031		Negligible	Right
F3_F4	delta	Rest_Power	-1.542	0.126	-0.158		Negligible	Left
F7_F8	delta	Rest_Power	-1.668	0.099	-0.168		Negligible	Left
FC3_FC4	delta	Rest_Power	1.023	0.309	0.104		Negligible	Right
O1_O2	delta	Rest_Power	-1.462	0.147	-0.148		Negligible	Left
T7_T8	delta	Rest_Power	-0.317	0.752	-0.032		Negligible	Left
C3_C4	alpha	Rest_Power	-0.292	0.771	-0.029		Negligible	Left
F3_F4	alpha	Rest_Power	0.574	0.567	0.058		Negligible	Right
F7_F8	alpha	Rest_Power	-0.537	0.592	-0.055		Negligible	Left
FC3_FC4	alpha	Rest_Power	1.233	0.22	0.124		Negligible	Right
Fp1_Fp2	alpha	Rest_Power	-0.005	0.996	0		Negligible	Left
O1_O2	alpha	Rest_Power	0.003	0.998	0		Negligible	Left
T7_T8	alpha	Rest_Power	-1.461	0.147	-0.148		Negligible	Left
C3_C4	theta	Rest_Power	-0.013	0.99	-0.001		Negligible	Left
F3_F4	theta	Rest_Power	-0.054	0.957	-0.005		Negligible	Left
F7_F8	theta	Rest_Power	-1.222	0.225	-0.123		Negligible	Left
FC3_FC4	theta	Rest_Power	1.199	0.233	0.121		Negligible	Right
Fp1_Fp2	theta	Rest_Power	-0.946	0.347	-0.096		Negligible	Left
O1_O2	theta	Rest_Power	0.498	0.62	0.05		Negligible	Right
C3_C4	beta	Rest_Power	-1.362	0.176	-0.138		Negligible	Left
CP3_CP4	beta	Rest_Power	0.132	0.895	0.013		Negligible	Right
O1_O2	beta	Rest_Power	1.564	0.121	0.158		Negligible	Right
P7_P8	beta	Rest_Power	-1.794	0.076	-0.18		Negligible	Left
PO3_PO4	beta	Rest_Power	-0.175	0.862	-0.018		Negligible	Left
T7_T8	beta	Rest_Power	-1.76	0.082	-0.178		Negligible	Left
C3_C4	delta	Post_PVT	3.223	0.002	0.315	*	Small	Right
PO3_PO4	delta	Post_PVT	-3.181	0.002	-0.31	*	Small	Left
FC3_FC4	alpha	Post_PVT	2.113	0.037	0.206	*	Small	Right
P7_P8	alpha	Post_PVT	-2.549	0.012	-0.249	*	Small	Left
F3_F4	theta	Post_PVT	2.8	0.006	0.279	*	Small	Right
FC3_FC4	theta	Post_PVT	4.258	0	0.418	*	Small	Right
PO3_PO4	theta	Post_PVT	-3.197	0.002	-0.312	*	Small	Left
P3_P4	beta	Post_PVT	-4.075	0	-0.398	*	Small	Left
PO3_PO4	beta	Post_PVT	-2.256	0.026	-0.22	*	Small	Left
FC3_FC4	delta	Post_Simon	2.03	0.045	0.2	*	Small	Right
PO3_PO4	delta	Post_Simon	-2.463	0.015	-0.24	*	Small	Left
C3_C4	alpha	Post_Simon	-2.471	0.015	-0.242	*	Small	Left
O1_O2	alpha	Post_Simon	2.546	0.012	0.248	*	Small	Right
P3_P4	alpha	Post_Simon	-2.702	0.008	-0.264	*	Small	Left
T7_T8	alpha	Post_Simon	3.147	0.002	0.307	*	Small	Right
P3_P4	theta	Post_Simon	-2.773	0.007	-0.271	*	Small	Left
T7_T8	theta	Post_Simon	2.216	0.029	0.216	*	Small	Right
O1_O2	beta	Post_Simon	2.366	0.02	0.231	*	Small	Right
P7_P8	beta	Post_Simon	3.836	0	0.374	*	Small	Right
C3_C4	alpha	Post_Stroop	-3.138	0.002	-0.306	*	Small	Left
PO3_PO4	alpha	Post_Stroop	-2.943	0.004	-0.287	*	Small	Left
PO3_PO4	theta	Post_Stroop	-2.387	0.019	-0.233	*	Small	Left
O1_O2	beta	Post_Stroop	2.724	0.008	0.268	*	Small	Right
PO3_PO4	delta	Pre_PVT	-3.32	0.001	-0.326	*	Small	Left
C3_C4	alpha	Pre_PVT	-2.218	0.029	-0.216	*	Small	Left
CP3_CP4	alpha	Pre_PVT	-2.666	0.009	-0.26	*	Small	Left
P3_P4	alpha	Pre_PVT	-4.332	0	-0.423	*	Small	Left
P7_P8	alpha	Pre_PVT	-2.385	0.019	-0.234	*	Small	Left
PO3_PO4	alpha	Pre_PVT	-2.318	0.022	-0.226	*	Small	Left
FC3_FC4	theta	Pre_PVT	2.194	0.03	0.215	*	Small	Right
O1_O2	theta	Pre_PVT	2.196	0.03	0.215	*	Small	Right
O1_O2	beta	Pre_PVT	2.705	0.008	0.267	*	Small	Right
PO3_PO4	delta	Pre_Simon	-3.705	0	-0.363	*	Small	Left
O1_O2	alpha	Pre_Simon	3.734	0	0.364	*	Small	Right
T7_T8	alpha	Pre_Simon	2.688	0.008	0.262	*	Small	Right
FC3_FC4	theta	Pre_Simon	2.399	0.018	0.234	*	Small	Right
O1_O2	theta	Pre_Simon	2.734	0.007	0.267	*	Small	Right
P7_P8	theta	Pre_Simon	2.772	0.007	0.271	*	Small	Right
T7_T8	theta	Pre_Simon	3.369	0.001	0.33	*	Small	Right
CP3_CP4	beta	Pre_Simon	2.424	0.017	0.237	*	Small	Right
O1_O2	beta	Pre_Simon	4.189	0	0.409	*	Small	Right
P7_P8	beta	Pre_Simon	3.872	0	0.378	*	Small	Right
PO3_PO4	beta	Pre_Simon	2.546	0.012	0.248	*	Small	Right
C3_C4	alpha	Pre_Stroop	-2.982	0.004	-0.291	*	Small	Left
P7_P8	alpha	Pre_Stroop	-2.497	0.014	-0.245	*	Small	Left
C3_C4	theta	Pre_Stroop	-2.964	0.004	-0.289	*	Small	Left
O1_O2	beta	Pre_Stroop	2.17	0.032	0.213	*	Small	Right
P7_P8	beta	Pre_Stroop	-2.504	0.014	-0.248	*	Small	Left
CP3_CP4	delta	Rest_Power	-5.656	0	-0.402	*	Small	Left
Fp1_Fp2	delta	Rest_Power	-2.877	0.004	-0.207	*	Small	Left
P7_P8	delta	Rest_Power	-3.39	0.001	-0.241	*	Small	Left
PO3_PO4	delta	Rest_Power	-6.761	0	-0.485	*	Small	Left
CP3_CP4	alpha	Rest_Power	-4.252	0	-0.302	*	Small	Left
PO3_PO4	alpha	Rest_Power	-4.77	0	-0.339	*	Small	Left
CP3_CP4	theta	Rest_Power	-3.185	0.002	-0.226	*	Small	Left
P7_P8	theta	Rest_Power	-3.771	0	-0.268	*	Small	Left
PO3_PO4	theta	Rest_Power	-4.386	0	-0.312	*	Small	Left
T7_T8	theta	Rest_Power	-2.856	0.005	-0.204	*	Small	Left
F3_F4	beta	Rest_Power	-5.384	0	-0.387	*	Small	Left
F7_F8	beta	Rest_Power	-3.895	0	-0.277	*	Small	Left
FC3_FC4	beta	Rest_Power	-4.251	0	-0.305	*	Small	Left
Fp1_Fp2	beta	Rest_Power	-3.527	0.001	-0.251	*	Small	Left
P3_P4	beta	Rest_Power	-3.444	0.001	-0.246	*	Small	Left
CP3_CP4	delta	Rest_Power	-3.989	0	-0.401	*	Small	Left
Fp1_Fp2	delta	Rest_Power	-2.029	0.045	-0.206	*	Small	Left
P7_P8	delta	Rest_Power	-2.391	0.019	-0.24	*	Small	Left
PO3_PO4	delta	Rest_Power	-4.768	0	-0.484	*	Small	Left
CP3_CP4	alpha	Rest_Power	-2.999	0.003	-0.301	*	Small	Left
PO3_PO4	alpha	Rest_Power	-3.364	0.001	-0.338	*	Small	Left
CP3_CP4	theta	Rest_Power	-2.246	0.027	-0.226	*	Small	Left
P7_P8	theta	Rest_Power	-2.66	0.009	-0.267	*	Small	Left
PO3_PO4	theta	Rest_Power	-3.094	0.003	-0.311	*	Small	Left
T7_T8	theta	Rest_Power	-2.014	0.047	-0.203	*	Small	Left
F3_F4	beta	Rest_Power	-3.797	0	-0.386	*	Small	Left
F7_F8	beta	Rest_Power	-2.533	0.013	-0.256	*	Small	Left
FC3_FC4	beta	Rest_Power	-2.998	0.003	-0.304	*	Small	Left
Fp1_Fp2	beta	Rest_Power	-2.488	0.015	-0.25	*	Small	Left
P3_P4	beta	Rest_Power	-2.429	0.017	-0.245	*	Small	Left
CP3_CP4	delta	Rest_Power	-3.989	0	-0.401	*	Small	Left
Fp1_Fp2	delta	Rest_Power	-2.029	0.045	-0.206	*	Small	Left
P7_P8	delta	Rest_Power	-2.391	0.019	-0.24	*	Small	Left
PO3_PO4	delta	Rest_Power	-4.768	0	-0.484	*	Small	Left
CP3_CP4	alpha	Rest_Power	-2.999	0.003	-0.301	*	Small	Left
PO3_PO4	alpha	Rest_Power	-3.364	0.001	-0.338	*	Small	Left
CP3_CP4	theta	Rest_Power	-2.246	0.027	-0.226	*	Small	Left
P7_P8	theta	Rest_Power	-2.66	0.009	-0.267	*	Small	Left
PO3_PO4	theta	Rest_Power	-3.094	0.003	-0.311	*	Small	Left
T7_T8	theta	Rest_Power	-2.014	0.047	-0.203	*	Small	Left
F3_F4	beta	Rest_Power	-3.797	0	-0.386	*	Small	Left
F7_F8	beta	Rest_Power	-2.533	0.013	-0.256	*	Small	Left
FC3_FC4	beta	Rest_Power	-2.998	0.003	-0.304	*	Small	Left
Fp1_Fp2	beta	Rest_Power	-2.488	0.015	-0.25	*	Small	Left
P3_P4	beta	Rest_Power	-2.429	0.017	-0.245	*	Small	Left
CP3_CP4	delta	Rest_Power	-3.989	0	-0.401	*	Small	Left
Fp1_Fp2	delta	Rest_Power	-2.029	0.045	-0.206	*	Small	Left
P7_P8	delta	Rest_Power	-2.391	0.019	-0.24	*	Small	Left
PO3_PO4	delta	Rest_Power	-4.768	0	-0.484	*	Small	Left
CP3_CP4	alpha	Rest_Power	-2.999	0.003	-0.301	*	Small	Left
PO3_PO4	alpha	Rest_Power	-3.364	0.001	-0.338	*	Small	Left
CP3_CP4	theta	Rest_Power	-2.246	0.027	-0.226	*	Small	Left
P7_P8	theta	Rest_Power	-2.66	0.009	-0.267	*	Small	Left
PO3_PO4	theta	Rest_Power	-3.094	0.003	-0.311	*	Small	Left
T7_T8	theta	Rest_Power	-2.014	0.047	-0.203	*	Small	Left
F3_F4	beta	Rest_Power	-3.797	0	-0.386	*	Small	Left
F7_F8	beta	Rest_Power	-2.533	0.013	-0.256	*	Small	Left
FC3_FC4	beta	Rest_Power	-2.998	0.003	-0.304	*	Small	Left
Fp1_Fp2	beta	Rest_Power	-2.488	0.015	-0.25	*	Small	Left
P3_P4	beta	Rest_Power	-2.429	0.017	-0.245	*	Small	Left
