# Supplementary material for: Effects of motor activity versus cognitive demand on asymmetries in EEG frequency bands and their relation to handedness
Source: Front Hum Neurosci. 2026 Jul 8;20:1796350. doi: 10.3389/fnhum.2026.1796350 (PMC13388754; doi:10.3389/fnhum.2026.1796350)
Supplement: Supplementary file 1 [file Data_Sheet_1.ZIP › Supplements/Supplementary Material 2_ANOVA_per_electrodepair_RH.xlsx]

## Sheet: PVT_alpha
ElectrodePair	Effect	DFn	DFd	F	p	p<.05	partial eta square	Effect size
P7_P8	Age_centered	1	1194	109.971	1.13e-24	*	0.084	medium
P7_P8	Timepoint	2	1194	37.095	2.35e-16	*	0.059	small
T7_T8	Timepoint	2	1190	20.159	2.45e-09	*	0.033	small
P3_P4	Timepoint	2	1194	11.181	1.55e-05	*	0.018	small
CP3_CP4	Timepoint	2	1190	8.12	0.000314	*	0.013	small
PO3_PO4	Timepoint	2	1192	7.577	0.000537	*	0.013	small
P3_P4	Age_centered	1	1194	12.08	0.000528	*	0.01	small
P7_P8	Age_centered:Timepoint	2	1194	5.635	0.004	*	0.009	negligible
FC3_FC4	Sex	1	1188	9.016	0.003	*	0.008	negligible
F7_F8	Timepoint	2	1183	4.895	0.008	*	0.008	negligible
CP3_CP4	Age_centered:Timepoint	2	1190	4.478	0.012	*	0.007	negligible
PO3_PO4	Sex	1	1192	6.015	0.014	*	0.007	negligible
C3_C4	Timepoint	2	1189	4.301	0.014	*	0.007	negligible
P3_P4	Age_centered:Timepoint	2	1194	4.156	0.016	*	0.007	negligible
CP3_CP4	Sex	1	1190	6.464	0.011	*	0.005	negligible
Fp1_Fp2	Timepoint	2	1175	4.258	0.014	*	0.005	negligible
O1_O2	Timepoint	2	1191	3.082	0.046	*	0.005	negligible
PO3_PO4	Age_centered:Timepoint	2	1192	2.713	0.067		0.005	negligible
C3_C4	Age_centered:Sex	1	1189	4.885	0.027	*	0.004	negligible
O1_O2	Sex	1	1191	4.536	0.033	*	0.004	negligible
F3_F4	Sex	1	1185	4.493	0.034	*	0.004	negligible
FC3_FC4	Timepoint	2	1188	2.398	0.091		0.004	negligible
P7_P8	Age_centered:Sex	1	1194	3.856	0.05	*	0.003	negligible
P3_P4	Sex	1	1194	3.415	0.065		0.003	negligible
PO3_PO4	Age_centered	1	1192	3.356	0.067		0.003	negligible
P3_P4	Age_centered:Sex	1	1194	1.811	0.179		0.003	negligible
T7_T8	Age_centered:Timepoint	2	1190	1.669	0.189		0.003	negligible
FC3_FC4	Age_centered:Sex	1	1188	2.726	0.099		0.002	negligible
O1_O2	Age_centered	1	1191	2.45	0.118		0.002	negligible
T7_T8	Sex	1	1190	2.445	0.118		0.002	negligible
F7_F8	Age_centered:Sex	1	1183	2.355	0.125		0.002	negligible
FC3_FC4	Age_centered	1	1188	2.189	0.139		0.002	negligible
T7_T8	Age_centered:Sex	1	1190	1.852	0.174		0.002	negligible
C3_C4	Age_centered:Timepoint	2	1189	1.722	0.179		0.002	negligible
C3_C4	Age_centered:Sex:Timepoint	2	1189	1.48	0.228		0.002	negligible
O1_O2	Sex:Timepoint	2	1191	1.291	0.275		0.002	negligible
P7_P8	Sex:Timepoint	2	1194	1.281	0.278		0.002	negligible
O1_O2	Age_centered:Timepoint	2	1191	1.278	0.279		0.002	negligible
P7_P8	Sex	1	1194	0.821	0.365		0.002	negligible
T7_T8	Sex:Timepoint	2	1190	0.971	0.379		0.002	negligible
C3_C4	Age_centered	1	1189	1.722	0.19		0.001	negligible
F7_F8	Age_centered	1	1183	1.535	0.216		0.001	negligible
F7_F8	Sex	1	1183	1.447	0.229		0.001	negligible
O1_O2	Age_centered:Sex:Timepoint	2	1191	0.894	0.409		0.001	negligible
FC3_FC4	Age_centered:Timepoint	2	1188	0.757	0.469		0.001	negligible
PO3_PO4	Sex:Timepoint	2	1192	0.731	0.482		0.001	negligible
P7_P8	Age_centered:Sex:Timepoint	2	1194	0.667	0.513		0.001	negligible
P3_P4	Age_centered:Sex:Timepoint	2	1194	0.575	0.563		0.000962	negligible
Fp1_Fp2	Age_centered:Sex:Timepoint	2	1175	0.563	0.57		0.000957	negligible
T7_T8	Age_centered	1	1190	1.083	0.298		0.00091	negligible
F3_F4	Timepoint	2	1185	0.494	0.61		0.000834	negligible
CP3_CP4	Age_centered:Sex	1	1190	0.975	0.324		0.000818	negligible
CP3_CP4	Age_centered	1	1190	0.937	0.333		0.000786	negligible
FC3_FC4	Age_centered:Sex:Timepoint	2	1188	0.456	0.634		0.000766	negligible
Fp1_Fp2	Age_centered:Sex	1	1175	0.9	0.343		0.000765	negligible
C3_C4	Sex	1	1189	0.846	0.358		0.000711	negligible
P3_P4	Sex:Timepoint	2	1194	1.009	0.365		0.000687	negligible
Fp1_Fp2	Sex:Timepoint	2	1175	0.381	0.683		0.000648	negligible
PO3_PO4	Age_centered:Sex:Timepoint	2	1192	0.366	0.694		0.000613	negligible
F3_F4	Age_centered	1	1185	0.699	0.403		0.00059	negligible
F7_F8	Age_centered:Timepoint	2	1183	0.226	0.798		0.000382	negligible
F3_F4	Sex:Timepoint	2	1185	0.17	0.843		0.000287	negligible
F7_F8	Age_centered:Sex:Timepoint	2	1183	0.157	0.855		0.000266	negligible
Fp1_Fp2	Age_centered:Timepoint	2	1175	0.156	0.855		0.000266	negligible
Fp1_Fp2	Sex	1	1175	0.267	0.605		0.000227	negligible
CP3_CP4	Sex:Timepoint	2	1190	0.11	0.896		0.000185	negligible
C3_C4	Sex:Timepoint	2	1189	0.088	0.916		0.000148	negligible
F3_F4	Age_centered:Sex:Timepoint	2	1185	0.073	0.93		0.000123	negligible
T7_T8	Age_centered:Sex:Timepoint	2	1190	0.066	0.936		0.00011	negligible
Fp1_Fp2	Age_centered	1	1175	0.124	0.724		0.000106	negligible
F3_F4	Age_centered:Sex	1	1185	0.08	0.777		6.77e-05	negligible
F7_F8	Sex:Timepoint	2	1183	0.034	0.967		5.7e-05	negligible
PO3_PO4	Age_centered:Sex	1	1192	0.067	0.796		5.6e-05	negligible
CP3_CP4	Age_centered:Sex:Timepoint	2	1190	0.032	0.969		5.31e-05	negligible
F3_F4	Age_centered:Timepoint	2	1185	0.026	0.974		4.46e-05	negligible
FC3_FC4	Sex:Timepoint	2	1188	0.018	0.982		3.01e-05	negligible
O1_O2	Age_centered:Sex	1	1191	0.027	0.87		2.27e-05	negligible

## Sheet: PVT_beta
ElectrodePair	Effect	DFn	DFd	F	p	p<.05	partial eta square	Effect size
P7_P8	Age_centered	1	1189	42.783	9.06e-11	*	0.035	small
P3_P4	Timepoint	2	1192	19.493	4.68e-09	*	0.032	small
PO3_PO4	Timepoint	2	1192	17.433	3.45e-08	*	0.028	small
P7_P8	Timepoint	2	1189	15.533	2.19e-07	*	0.025	small
P3_P4	Age_centered	1	1192	27.984	1.45e-07	*	0.023	small
FC3_FC4	Timepoint	2	1178	12.213	5.62e-06	*	0.02	small
PO3_PO4	Age_centered	1	1192	22.557	2.29e-06	*	0.019	small
CP3_CP4	Timepoint	2	1186	7.835	0.000416	*	0.013	small
T7_T8	Age_centered	1	1192	12.598	0.000401	*	0.01	small
F3_F4	Timepoint	2	1184	6.167	0.002	*	0.01	small
O1_O2	Sex	1	1185	10.89	0.000996	*	0.009	negligible
P7_P8	Sex	1	1189	9.246	0.002	*	0.008	negligible
PO3_PO4	Sex	1	1192	9.029	0.003	*	0.008	negligible
T7_T8	Age_centered:Timepoint	2	1192	4.683	0.009	*	0.008	negligible
O1_O2	Timepoint	2	1185	4.574	0.011	*	0.008	negligible
O1_O2	Age_centered	1	1185	8.176	0.004	*	0.007	negligible
F7_F8	Timepoint	2	1191	4.302	0.014	*	0.007	negligible
C3_C4	Timepoint	2	1178	3.685	0.025	*	0.006	negligible
FC3_FC4	Age_centered	1	1178	6.338	0.012	*	0.005	negligible
C3_C4	Age_centered:Sex	1	1178	5.139	0.024	*	0.004	negligible
P7_P8	Sex:Timepoint	2	1189	2.363	0.095		0.004	negligible
CP3_CP4	Sex	1	1186	3.522	0.061		0.003	negligible
C3_C4	Age_centered	1	1178	3.281	0.07		0.003	negligible
P3_P4	Sex:Timepoint	2	1192	1.924	0.147		0.003	negligible
PO3_PO4	Sex:Timepoint	2	1192	1.695	0.184		0.003	negligible
O1_O2	Age_centered:Timepoint	2	1185	1.58	0.206		0.003	negligible
FC3_FC4	Age_centered:Sex	1	1178	2.377	0.123		0.002	negligible
T7_T8	Age_centered:Sex	1	1192	2.055	0.152		0.002	negligible
P7_P8	Age_centered:Timepoint	2	1189	1.241	0.29		0.002	negligible
T7_T8	Timepoint	2	1192	1.093	0.336		0.002	negligible
FC3_FC4	Age_centered:Timepoint	2	1178	0.925	0.397		0.002	negligible
CP3_CP4	Age_centered	1	1186	1.464	0.226		0.001	negligible
F3_F4	Age_centered:Sex	1	1184	1.415	0.234		0.001	negligible
PO3_PO4	Age_centered:Sex	1	1192	1.343	0.247		0.001	negligible
F3_F4	Age_centered	1	1184	1.238	0.266		0.001	negligible
Fp1_Fp2	Age_centered:Sex	1	1183	1.22	0.27		0.001	negligible
O1_O2	Age_centered:Sex	1	1185	1.193	0.275		0.001	negligible
CP3_CP4	Age_centered:Sex:Timepoint	2	1186	0.871	0.419		0.001	negligible
F3_F4	Age_centered:Sex:Timepoint	2	1184	0.796	0.451		0.001	negligible
Fp1_Fp2	Timepoint	2	1183	0.788	0.455		0.001	negligible
O1_O2	Age_centered:Sex:Timepoint	2	1185	0.788	0.455		0.001	negligible
CP3_CP4	Sex:Timepoint	2	1186	0.682	0.506		0.001	negligible
PO3_PO4	Age_centered:Timepoint	2	1192	0.59	0.555		0.000988	negligible
F3_F4	Sex	1	1184	1.098	0.295		0.000926	negligible
FC3_FC4	Sex:Timepoint	2	1178	0.517	0.596		0.000877	negligible
O1_O2	Sex:Timepoint	2	1185	0.5	0.607		0.000842	negligible
CP3_CP4	Age_centered:Timepoint	2	1186	0.444	0.642		0.000748	negligible
F7_F8	Sex:Timepoint	2	1191	0.377	0.686		0.000633	negligible
P3_P4	Age_centered:Timepoint	2	1192	0.35	0.704		0.000588	negligible
F3_F4	Sex:Timepoint	2	1184	0.292	0.747		0.000493	negligible
T7_T8	Age_centered:Sex:Timepoint	2	1192	0.228	0.796		0.000383	negligible
C3_C4	Age_centered:Timepoint	2	1178	0.209	0.811		0.000355	negligible
F3_F4	Age_centered:Timepoint	2	1184	0.187	0.83		0.000315	negligible
FC3_FC4	Age_centered:Sex:Timepoint	2	1178	0.179	0.836		0.000305	negligible
T7_T8	Sex	1	1192	0.356	0.551		0.000299	negligible
T7_T8	Sex:Timepoint	2	1192	0.165	0.847		0.000278	negligible
C3_C4	Age_centered:Sex:Timepoint	2	1178	0.161	0.852		0.000272	negligible
F7_F8	Age_centered:Sex	1	1191	0.312	0.577		0.000262	negligible
PO3_PO4	Age_centered:Sex:Timepoint	2	1192	0.13	0.878		0.000218	negligible
F7_F8	Age_centered:Sex:Timepoint	2	1191	0.127	0.881		0.000214	negligible
P3_P4	Age_centered:Sex	1	1192	0.244	0.621		0.000205	negligible
Fp1_Fp2	Age_centered:Timepoint	2	1183	0.106	0.9		0.000179	negligible
C3_C4	Sex:Timepoint	2	1178	0.104	0.901		0.000176	negligible
CP3_CP4	Age_centered:Sex	1	1186	0.198	0.656		0.000167	negligible
Fp1_Fp2	Sex:Timepoint	2	1183	0.08	0.923		0.000135	negligible
P3_P4	Sex	1	1192	0.131	0.718		0.00011	negligible
F7_F8	Age_centered:Timepoint	2	1191	0.064	0.938		0.000108	negligible
P7_P8	Age_centered:Sex	1	1189	0.118	0.731		9.91e-05	negligible
C3_C4	Sex	1	1178	0.091	0.763		7.71e-05	negligible
F7_F8	Age_centered	1	1191	0.078	0.78		6.55e-05	negligible
Fp1_Fp2	Age_centered:Sex:Timepoint	2	1183	0.038	0.963		6.35e-05	negligible
P7_P8	Age_centered:Sex:Timepoint	2	1189	0.035	0.965		5.91e-05	negligible
Fp1_Fp2	Sex	1	1183	0.031	0.86		2.62e-05	negligible
FC3_FC4	Sex	1	1178	0.026	0.872		2.19e-05	negligible
P3_P4	Age_centered:Sex:Timepoint	2	1192	0.008	0.992		1.32e-05	negligible
F7_F8	Sex	1	1191	0.01	0.92		8.54e-06	negligible
Fp1_Fp2	Age_centered	1	1183	8.3e-05	0.993		7.02e-08	negligible

## Sheet: PVT_theta
ElectrodePair	Effect	DFn	DFd	F	p	p<.05	partial eta square	Effect size
P7_P8	Age_centered	1	1193	67.584	5.22e-16	*	0.054	small
P7_P8	Timepoint	2	1193	14.096	8.9e-07	*	0.023	small
FC3_FC4	Timepoint	2	1190	11.583	1.04e-05	*	0.019	small
T7_T8	Timepoint	2	1185	9.112	0.000118	*	0.015	small
P3_P4	Age_centered	1	1191	11.95	0.000566	*	0.01	small
F3_F4	Timepoint	2	1182	5.852	0.003	*	0.01	small
Fp1_Fp2	Timepoint	2	1173	5.89	0.003	*	0.01	small
O1_O2	Sex	1	1181	10.714	0.001	*	0.009	negligible
F7_F8	Timepoint	2	1189	5.048	0.007	*	0.008	negligible
CP3_CP4	Timepoint	2	1176	3.673	0.026	*	0.006	negligible
C3_C4	Age_centered:Sex	1	1187	5.772	0.016	*	0.005	negligible
PO3_PO4	Timepoint	2	1188	2.803	0.061		0.005	negligible
P3_P4	Timepoint	2	1191	2.724	0.066		0.005	negligible
F7_F8	Age_centered	1	1189	4.367	0.037	*	0.004	negligible
PO3_PO4	Age_centered:Sex	1	1188	4.319	0.038	*	0.004	negligible
P3_P4	Age_centered:Timepoint	2	1191	2.422	0.089		0.004	negligible
P3_P4	Sex:Timepoint	2	1191	2.238	0.107		0.004	negligible
PO3_PO4	Age_centered	1	1188	4.068	0.044	*	0.003	negligible
P3_P4	Sex	1	1191	3.881	0.049	*	0.003	negligible
PO3_PO4	Sex	1	1188	3.737	0.053		0.003	negligible
F3_F4	Sex	1	1182	3.451	0.063		0.003	negligible
T7_T8	Age_centered:Timepoint	2	1185	1.799	0.166		0.003	negligible
P7_P8	Age_centered:Timepoint	2	1193	1.74	0.176		0.003	negligible
P7_P8	Sex:Timepoint	2	1193	1.664	0.19		0.003	negligible
CP3_CP4	Age_centered:Sex	1	1176	2.931	0.087		0.002	negligible
P3_P4	Age_centered:Sex	1	1191	2.754	0.097		0.002	negligible
CP3_CP4	Sex	1	1176	2.726	0.099		0.002	negligible
C3_C4	Age_centered	1	1187	1.797	0.18		0.002	negligible
O1_O2	Timepoint	2	1181	1.395	0.248		0.002	negligible
CP3_CP4	Age_centered:Timepoint	2	1176	1.264	0.283		0.002	negligible
O1_O2	Sex:Timepoint	2	1181	1.161	0.314		0.002	negligible
F3_F4	Age_centered:Sex:Timepoint	2	1182	1.117	0.328		0.002	negligible
PO3_PO4	Age_centered:Timepoint	2	1188	1.061	0.346		0.002	negligible
C3_C4	Age_centered:Timepoint	2	1187	1.013	0.363		0.002	negligible
T7_T8	Sex	1	1185	1.703	0.192		0.001	negligible
FC3_FC4	Sex	1	1190	1.7	0.193		0.001	negligible
P7_P8	Age_centered:Sex	1	1193	1.552	0.213		0.001	negligible
F3_F4	Age_centered:Sex	1	1182	1.254	0.263		0.001	negligible
C3_C4	Age_centered:Sex:Timepoint	2	1187	0.788	0.455		0.001	negligible
F7_F8	Age_centered:Sex:Timepoint	2	1189	0.768	0.464		0.001	negligible
T7_T8	Sex:Timepoint	2	1185	0.735	0.48		0.001	negligible
P7_P8	Age_centered:Sex:Timepoint	2	1193	0.72	0.487		0.001	negligible
Fp1_Fp2	Sex:Timepoint	2	1173	0.651	0.522		0.001	negligible
FC3_FC4	Age_centered:Timepoint	2	1190	0.606	0.546		0.001	negligible
PO3_PO4	Age_centered:Sex:Timepoint	2	1188	0.557	0.573		0.000937	negligible
P7_P8	Sex	1	1193	1.118	0.291		0.000936	negligible
C3_C4	Timepoint	2	1187	0.545	0.58		0.000918	negligible
CP3_CP4	Sex:Timepoint	2	1176	0.518	0.596		0.00088	negligible
T7_T8	Age_centered:Sex	1	1185	1.035	0.309		0.000872	negligible
F7_F8	Sex	1	1189	0.955	0.329		0.000802	negligible
Fp1_Fp2	Age_centered:Sex:Timepoint	2	1173	0.466	0.627		0.000794	negligible
PO3_PO4	Sex:Timepoint	2	1188	0.459	0.632		0.000772	negligible
FC3_FC4	Sex:Timepoint	2	1190	0.387	0.679		0.00065	negligible
CP3_CP4	Age_centered	1	1176	0.754	0.385		0.000641	negligible
O1_O2	Age_centered:Sex:Timepoint	2	1181	0.369	0.691		0.000625	negligible
Fp1_Fp2	Age_centered	1	1173	0.681	0.409		0.00058	negligible
C3_C4	Sex:Timepoint	2	1187	0.323	0.724		0.000544	negligible
T7_T8	Age_centered:Sex:Timepoint	2	1185	0.3	0.741		0.000506	negligible
O1_O2	Age_centered	1	1181	0.593	0.441		0.000502	negligible
F3_F4	Age_centered	1	1182	0.563	0.453		0.000476	negligible
F7_F8	Age_centered:Timepoint	2	1189	0.237	0.789		0.000398	negligible
F3_F4	Age_centered:Timepoint	2	1182	0.222	0.801		0.000375	negligible
Fp1_Fp2	Age_centered:Timepoint	2	1173	0.194	0.823		0.000331	negligible
FC3_FC4	Age_centered:Sex:Timepoint	2	1190	0.184	0.832		0.00031	negligible
CP3_CP4	Age_centered:Sex:Timepoint	2	1176	0.172	0.842		0.000292	negligible
Fp1_Fp2	Age_centered:Sex	1	1173	0.274	0.601		0.000234	negligible
P3_P4	Age_centered:Sex:Timepoint	2	1191	0.135	0.874		0.000227	negligible
F7_F8	Age_centered:Sex	1	1189	0.213	0.644		0.000179	negligible
O1_O2	Age_centered:Timepoint	2	1181	0.102	0.903		0.000172	negligible
Fp1_Fp2	Sex	1	1173	0.192	0.662		0.000163	negligible
T7_T8	Age_centered	1	1185	0.184	0.668		0.000155	negligible
F7_F8	Sex:Timepoint	2	1189	0.032	0.969		5.37e-05	negligible
F3_F4	Sex:Timepoint	2	1182	0.031	0.97		5.22e-05	negligible
O1_O2	Age_centered:Sex	1	1181	0.027	0.868		2.33e-05	negligible
C3_C4	Sex	1	1187	0.024	0.877		2.01e-05	negligible
FC3_FC4	Age_centered	1	1190	0.012	0.913		1.01e-05	negligible
FC3_FC4	Age_centered:Sex	1	1190	0.009	0.926		7.18e-06	negligible

## Sheet: PVT_delta
ElectrodePair	Effect	DFn	DFd	F	p	p<.05	partial eta square	Effect size
FC3_FC4	Timepoint	2	1183	7.095	0.000865	*	0.012	small
O1_O2	Timepoint	2	1165	6.692	0.001	*	0.011	small
Fp1_Fp2	Timepoint	2	1160	6.167	0.002	*	0.011	small
P7_P8	Timepoint	2	1171	6.504	0.002	*	0.011	small
Fp1_Fp2	Age_centered	1	1160	11.045	0.000917	*	0.009	negligible
F3_F4	Sex	1	1166	8.089	0.005	*	0.007	negligible
P7_P8	Age_centered	1	1171	7.791	0.005	*	0.007	negligible
PO3_PO4	Age_centered:Sex	1	1167	7.775	0.005	*	0.007	negligible
C3_C4	Timepoint	2	1173	4.03	0.018	*	0.007	negligible
F3_F4	Timepoint	2	1166	3.796	0.023	*	0.006	negligible
CP3_CP4	Timepoint	2	1171	3.745	0.024	*	0.006	negligible
O1_O2	Age_centered:Timepoint	2	1165	3.21	0.041	*	0.005	negligible
T7_T8	Age_centered:Timepoint	2	1183	2.799	0.061		0.005	negligible
FC3_FC4	Age_centered	1	1183	4.839	0.028	*	0.004	negligible
F7_F8	Timepoint	2	1190	2.273	0.103		0.004	negligible
PO3_PO4	Timepoint	2	1167	2.104	0.122		0.004	negligible
P3_P4	Sex	1	1183	4.15	0.042	*	0.003	negligible
F3_F4	Age_centered:Sex	1	1166	3.574	0.059		0.003	negligible
FC3_FC4	Sex	1	1183	2.965	0.085		0.003	negligible
PO3_PO4	Age_centered:Sex:Timepoint	2	1167	1.712	0.181		0.003	negligible
PO3_PO4	Age_centered:Timepoint	2	1167	1.497	0.224		0.003	negligible
C3_C4	Age_centered:Sex	1	1173	2.737	0.098		0.002	negligible
C3_C4	Age_centered	1	1173	2.343	0.126		0.002	negligible
P7_P8	Sex	1	1171	2.207	0.138		0.002	negligible
T7_T8	Age_centered:Sex	1	1183	2.004	0.157		0.002	negligible
F7_F8	Sex	1	1190	1.843	0.175		0.002	negligible
Fp1_Fp2	Age_centered:Timepoint	2	1160	1.13	0.324		0.002	negligible
FC3_FC4	Age_centered:Timepoint	2	1183	1.117	0.328		0.002	negligible
O1_O2	Age_centered:Sex:Timepoint	2	1165	1.095	0.335		0.002	negligible
C3_C4	Sex:Timepoint	2	1173	0.956	0.385		0.002	negligible
O1_O2	Age_centered:Sex	1	1165	1.715	0.191		0.001	negligible
C3_C4	Sex	1	1173	1.425	0.233		0.001	negligible
T7_T8	Age_centered	1	1183	1.409	0.236		0.001	negligible
P3_P4	Age_centered:Sex	1	1183	1.381	0.24		0.001	negligible
PO3_PO4	Age_centered	1	1167	1.209	0.272		0.001	negligible
Fp1_Fp2	Age_centered:Sex	1	1160	1.169	0.28		0.001	negligible
F7_F8	Sex:Timepoint	2	1190	0.773	0.462		0.001	negligible
O1_O2	Sex:Timepoint	2	1165	0.715	0.489		0.001	negligible
C3_C4	Age_centered:Timepoint	2	1173	0.695	0.499		0.001	negligible
P7_P8	Sex:Timepoint	2	1171	0.636	0.53		0.001	negligible
F3_F4	Age_centered:Sex:Timepoint	2	1166	0.447	0.64		0.000765	negligible
F3_F4	Age_centered:Timepoint	2	1166	0.438	0.646		0.00075	negligible
P3_P4	Timepoint	2	1183	0.409	0.664		0.000692	negligible
P7_P8	Age_centered:Sex:Timepoint	2	1171	0.388	0.679		0.000662	negligible
CP3_CP4	Sex:Timepoint	2	1171	0.35	0.705		0.000597	negligible
Fp1_Fp2	Sex:Timepoint	2	1160	0.329	0.719		0.000568	negligible
FC3_FC4	Sex:Timepoint	2	1183	0.325	0.723		0.000549	negligible
FC3_FC4	Age_centered:Sex:Timepoint	2	1183	0.322	0.725		0.000544	negligible
P3_P4	Age_centered	1	1183	0.621	0.431		0.000524	negligible
O1_O2	Age_centered	1	1165	0.573	0.449		0.000492	negligible
PO3_PO4	Sex:Timepoint	2	1167	0.23	0.795		0.000394	negligible
CP3_CP4	Age_centered:Timepoint	2	1171	0.224	0.8		0.000382	negligible
CP3_CP4	Age_centered	1	1171	0.433	0.51		0.00037	negligible
CP3_CP4	Sex	1	1171	0.403	0.526		0.000344	negligible
P7_P8	Age_centered:Timepoint	2	1171	0.197	0.821		0.000336	negligible
T7_T8	Age_centered:Sex:Timepoint	2	1183	0.135	0.874		0.000228	negligible
P3_P4	Age_centered:Sex:Timepoint	2	1183	0.131	0.877		0.000222	negligible
P7_P8	Age_centered:Sex	1	1171	0.24	0.625		0.000205	negligible
T7_T8	Sex:Timepoint	2	1183	0.117	0.89		0.000197	negligible
F3_F4	Sex:Timepoint	2	1166	0.108	0.897		0.000186	negligible
FC3_FC4	Age_centered:Sex	1	1183	0.208	0.648		0.000176	negligible
F7_F8	Age_centered:Timepoint	2	1190	0.102	0.903		0.000172	negligible
PO3_PO4	Sex	1	1167	0.19	0.663		0.000163	negligible
CP3_CP4	Age_centered:Sex	1	1171	0.112	0.738		9.53e-05	negligible
P3_P4	Sex:Timepoint	2	1183	0.056	0.945		9.52e-05	negligible
P3_P4	Age_centered:Timepoint	2	1183	0.05	0.951		8.44e-05	negligible
CP3_CP4	Age_centered:Sex:Timepoint	2	1171	0.039	0.962		6.62e-05	negligible
O1_O2	Sex	1	1165	0.063	0.801		5.44e-05	negligible
F7_F8	Age_centered:Sex:Timepoint	2	1190	0.03	0.971		5e-05	negligible
Fp1_Fp2	Sex	1	1160	0.027	0.869		2.36e-05	negligible
T7_T8	Timepoint	2	1183	0.012	0.988		1.97e-05	negligible
F3_F4	Age_centered	1	1166	0.021	0.885		1.81e-05	negligible
Fp1_Fp2	Age_centered:Sex:Timepoint	2	1160	0.01	0.99		1.79e-05	negligible
T7_T8	Sex	1	1183	0.015	0.901		1.31e-05	negligible
F7_F8	Age_centered	1	1190	0.013	0.909		1.09e-05	negligible
F7_F8	Age_centered:Sex	1	1190	0.01	0.919		8.66e-06	negligible
C3_C4	Age_centered:Sex:Timepoint	2	1173	0.000903	0.999		1.54e-06	negligible

## Sheet: Simon_alpha
ElectrodePair	Effect	DFn	DFd	F	p	p<.05	partial eta square	Effect size
P7_P8	Timepoint	2	1194	97.129	8.26e-40	*	0.14	large
P7_P8	Age_centered	1	1194	109.004	1.77e-24	*	0.084	medium
P3_P4	Timepoint	2	1194	21.941	4.39e-10	*	0.035	small
CP3_CP4	Timepoint	2	1193	11.782	8.57e-06	*	0.019	small
C3_C4	Age_centered	1	1185	16.667	4.75e-05	*	0.014	small
PO3_PO4	Timepoint	2	1194	7.322	0.000691	*	0.012	small
P3_P4	Age_centered	1	1194	12.131	0.000514	*	0.01	small
FC3_FC4	Age_centered	1	1184	11.157	0.000863	*	0.009	negligible
O1_O2	Timepoint	2	1191	4.523	0.011	*	0.008	negligible
CP3_CP4	Age_centered:Sex	1	1193	8.811	0.003	*	0.007	negligible
C3_C4	Timepoint	2	1185	4.342	0.013	*	0.007	negligible
FC3_FC4	Sex	1	1184	7.528	0.006	*	0.006	negligible
F3_F4	Age_centered:Sex	1	1184	7.37	0.007	*	0.006	negligible
CP3_CP4	Sex	1	1193	6.96	0.008	*	0.006	negligible
PO3_PO4	Age_centered:Timepoint	2	1194	3.53	0.03	*	0.006	negligible
P7_P8	Age_centered:Timepoint	2	1194	3.392	0.034	*	0.006	negligible
F7_F8	Age_centered:Sex	1	1186	6.297	0.012	*	0.005	negligible
F7_F8	Sex	1	1186	6	0.014	*	0.005	negligible
PO3_PO4	Age_centered	1	1194	5.897	0.015	*	0.005	negligible
T7_T8	Timepoint	2	1193	3.009	0.05	*	0.005	negligible
PO3_PO4	Sex	1	1194	5.37	0.021	*	0.004	negligible
T7_T8	Age_centered	1	1193	5.375	0.021	*	0.004	negligible
Fp1_Fp2	Age_centered:Sex	1	1179	5.296	0.022	*	0.004	negligible
P3_P4	Age_centered:Sex	1	1194	4.841	0.028	*	0.004	negligible
F3_F4	Age_centered	1	1184	4.615	0.032	*	0.004	negligible
P7_P8	Sex:Timepoint	2	1194	2.525	0.08		0.004	negligible
P3_P4	Age_centered:Timepoint	2	1194	2.443	0.087		0.004	negligible
F7_F8	Timepoint	2	1186	2.227	0.108		0.004	negligible
F3_F4	Timepoint	2	1184	2.153	0.117		0.004	negligible
O1_O2	Age_centered	1	1191	3.989	0.046	*	0.003	negligible
O1_O2	Sex	1	1191	3.889	0.049	*	0.003	negligible
F7_F8	Age_centered	1	1186	3.519	0.061		0.003	negligible
CP3_CP4	Age_centered:Timepoint	2	1193	2.035	0.131		0.003	negligible
Fp1_Fp2	Age_centered:Sex:Timepoint	2	1179	1.88	0.153		0.003	negligible
P3_P4	Sex:Timepoint	2	1194	1.843	0.159		0.003	negligible
O1_O2	Age_centered:Timepoint	2	1191	1.826	0.162		0.003	negligible
Fp1_Fp2	Timepoint	2	1179	1.779	0.169		0.003	negligible
F3_F4	Age_centered:Sex:Timepoint	2	1184	1.654	0.192		0.003	negligible
C3_C4	Sex	1	1185	2.858	0.091		0.002	negligible
P7_P8	Age_centered:Sex	1	1194	2.083	0.149		0.002	negligible
P3_P4	Age_centered:Sex:Timepoint	2	1194	1.421	0.242		0.002	negligible
O1_O2	Sex:Timepoint	2	1191	1.121	0.326		0.002	negligible
CP3_CP4	Age_centered:Sex:Timepoint	2	1193	0.941	0.391		0.002	negligible
CP3_CP4	Sex:Timepoint	2	1193	0.9	0.407		0.002	negligible
FC3_FC4	Age_centered:Sex	1	1184	1.738	0.188		0.001	negligible
P3_P4	Sex	1	1194	1.406	0.236		0.001	negligible
T7_T8	Sex	1	1193	1.388	0.239		0.001	negligible
F3_F4	Age_centered:Timepoint	2	1184	0.694	0.5		0.001	negligible
PO3_PO4	Age_centered:Sex:Timepoint	2	1194	0.568	0.567		0.00095	negligible
T7_T8	Sex:Timepoint	2	1193	0.52	0.595		0.000871	negligible
FC3_FC4	Timepoint	2	1184	0.508	0.602		0.000858	negligible
F3_F4	Sex:Timepoint	2	1184	0.461	0.631		0.000777	negligible
T7_T8	Age_centered:Timepoint	2	1193	0.46	0.632		0.00077	negligible
Fp1_Fp2	Sex:Timepoint	2	1179	0.425	0.654		0.00072	negligible
PO3_PO4	Sex:Timepoint	2	1194	0.416	0.66		0.000696	negligible
F7_F8	Sex:Timepoint	2	1186	0.407	0.666		0.000685	negligible
O1_O2	Age_centered:Sex:Timepoint	2	1191	0.407	0.666		0.000683	negligible
T7_T8	Age_centered:Sex:Timepoint	2	1193	0.383	0.682		0.000642	negligible
FC3_FC4	Age_centered:Timepoint	2	1184	0.342	0.71		0.000578	negligible
P7_P8	Age_centered:Sex:Timepoint	2	1194	0.321	0.725		0.000538	negligible
FC3_FC4	Sex:Timepoint	2	1184	0.244	0.784		0.000412	negligible
O1_O2	Age_centered:Sex	1	1191	0.429	0.513		0.00036	negligible
C3_C4	Age_centered:Sex	1	1185	0.414	0.52		0.00035	negligible
FC3_FC4	Age_centered:Sex:Timepoint	2	1184	0.167	0.846		0.000282	negligible
C3_C4	Age_centered:Sex:Timepoint	2	1185	0.13	0.878		0.00022	negligible
C3_C4	Age_centered:Timepoint	2	1185	0.128	0.88		0.000217	negligible
F7_F8	Age_centered:Timepoint	2	1186	0.117	0.889		0.000198	negligible
F7_F8	Age_centered:Sex:Timepoint	2	1186	0.098	0.906		0.000166	negligible
CP3_CP4	Age_centered	1	1193	0.145	0.704		0.000121	negligible
Fp1_Fp2	Sex	1	1179	0.128	0.721		0.000108	negligible
F3_F4	Sex	1	1184	0.11	0.74		9.28e-05	negligible
Fp1_Fp2	Age_centered:Timepoint	2	1179	0.036	0.965		6.09e-05	negligible
C3_C4	Sex:Timepoint	2	1185	0.016	0.984		2.7e-05	negligible
PO3_PO4	Age_centered:Sex	1	1194	0.009	0.924		7.64e-06	negligible
T7_T8	Age_centered:Sex	1	1193	0.007	0.934		5.73e-06	negligible
Fp1_Fp2	Age_centered	1	1179	0.004	0.952		3.1e-06	negligible
P7_P8	Sex	1	1194	5.46e-05	0.994		4.58e-08	negligible

## Sheet: Simon_beta
ElectrodePair	Effect	DFn	DFd	F	p	p<.05	partial eta square	Effect size
P7_P8	Timepoint	2	1190	31.556	4.43e-14	*	0.05	small
CP3_CP4	Timepoint	2	1184	19.79	3.51e-09	*	0.032	small
P7_P8	Age_centered	1	1190	34.844	4.65e-09	*	0.028	small
P3_P4	Age_centered	1	1184	31.239	2.83e-08	*	0.026	small
P3_P4	Timepoint	2	1184	14.426	6.46e-07	*	0.024	small
PO3_PO4	Timepoint	2	1192	9.953	5.17e-05	*	0.016	small
PO3_PO4	Age_centered	1	1192	17.742	2.72e-05	*	0.015	small
O1_O2	Sex	1	1183	11.589	0.000686	*	0.01	small
FC3_FC4	Timepoint	2	1182	5.631	0.004	*	0.009	negligible
PO3_PO4	Sex	1	1192	9.727	0.002	*	0.008	negligible
T7_T8	Age_centered	1	1193	9.436	0.002	*	0.008	negligible
P7_P8	Sex	1	1190	9.033	0.003	*	0.008	negligible
F7_F8	Timepoint	2	1189	4.049	0.018	*	0.007	negligible
T7_T8	Age_centered:Timepoint	2	1193	3.724	0.024	*	0.006	negligible
C3_C4	Timepoint	2	1176	3.382	0.034	*	0.006	negligible
F3_F4	Age_centered:Sex	1	1171	5.605	0.018	*	0.005	negligible
O1_O2	Timepoint	2	1183	3.168	0.042	*	0.005	negligible
T7_T8	Sex	1	1193	4.639	0.031	*	0.004	negligible
C3_C4	Age_centered:Sex	1	1176	4.346	0.037	*	0.004	negligible
CP3_CP4	Sex	1	1184	4.29	0.039	*	0.004	negligible
CP3_CP4	Age_centered	1	1184	4.171	0.041	*	0.004	negligible
P7_P8	Sex:Timepoint	2	1190	2.275	0.103		0.004	negligible
F3_F4	Age_centered:Sex:Timepoint	2	1171	2.195	0.112		0.004	negligible
F7_F8	Age_centered:Sex	1	1189	4.163	0.042	*	0.003	negligible
C3_C4	Age_centered	1	1176	3.064	0.08		0.003	negligible
FC3_FC4	Age_centered	1	1182	3.006	0.083		0.003	negligible
T7_T8	Timepoint	2	1193	1.876	0.154		0.003	negligible
F3_F4	Timepoint	2	1171	1.588	0.205		0.003	negligible
F3_F4	Sex	1	1171	2.879	0.09		0.002	negligible
F7_F8	Sex	1	1189	2.17	0.141		0.002	negligible
O1_O2	Age_centered	1	1183	2.133	0.144		0.002	negligible
T7_T8	Sex:Timepoint	2	1193	1.348	0.26		0.002	negligible
P3_P4	Sex:Timepoint	2	1184	1.275	0.28		0.002	negligible
CP3_CP4	Sex:Timepoint	2	1184	1.19	0.305		0.002	negligible
F3_F4	Sex:Timepoint	2	1171	1.024	0.359		0.002	negligible
O1_O2	Sex:Timepoint	2	1183	1	0.368		0.002	negligible
P7_P8	Age_centered:Timepoint	2	1190	0.964	0.382		0.002	negligible
PO3_PO4	Sex:Timepoint	2	1192	0.955	0.385		0.002	negligible
P3_P4	Age_centered:Sex	1	1184	1.591	0.207		0.001	negligible
FC3_FC4	Age_centered:Sex	1	1182	1.226	0.268		0.001	negligible
Fp1_Fp2	Timepoint	2	1161	0.804	0.448		0.001	negligible
FC3_FC4	Sex:Timepoint	2	1182	0.78	0.459		0.001	negligible
Fp1_Fp2	Age_centered:Timepoint	2	1161	0.578	0.561		0.000994	negligible
PO3_PO4	Age_centered:Sex:Timepoint	2	1192	0.542	0.582		0.000908	negligible
Fp1_Fp2	Age_centered	1	1161	0.86	0.354		0.00074	negligible
O1_O2	Age_centered:Timepoint	2	1183	0.43	0.651		0.000727	negligible
CP3_CP4	Age_centered:Sex:Timepoint	2	1184	0.427	0.652		0.000721	negligible
CP3_CP4	Age_centered:Timepoint	2	1184	0.421	0.656		0.000711	negligible
O1_O2	Age_centered:Sex:Timepoint	2	1183	0.411	0.663		0.000694	negligible
Fp1_Fp2	Age_centered:Sex:Timepoint	2	1161	0.356	0.7		0.000614	negligible
C3_C4	Sex:Timepoint	2	1176	0.286	0.751		0.000486	negligible
C3_C4	Age_centered:Timepoint	2	1176	0.275	0.76		0.000468	negligible
O1_O2	Age_centered:Sex	1	1183	0.546	0.46		0.000462	negligible
PO3_PO4	Age_centered:Timepoint	2	1192	0.225	0.799		0.000377	negligible
CP3_CP4	Age_centered:Sex	1	1184	0.446	0.504		0.000376	negligible
F7_F8	Age_centered:Sex:Timepoint	2	1189	0.203	0.816		0.000341	negligible
P3_P4	Age_centered:Sex:Timepoint	2	1184	0.201	0.818		0.000339	negligible
C3_C4	Sex	1	1176	0.389	0.533		0.00033	negligible
P3_P4	Age_centered:Timepoint	2	1184	0.186	0.83		0.000314	negligible
FC3_FC4	Age_centered:Sex:Timepoint	2	1182	0.157	0.855		0.000265	negligible
F7_F8	Age_centered	1	1189	0.265	0.607		0.000223	negligible
PO3_PO4	Age_centered:Sex	1	1192	0.264	0.607		0.000222	negligible
FC3_FC4	Sex	1	1182	0.23	0.632		0.000194	negligible
F3_F4	Age_centered	1	1171	0.184	0.668		0.000157	negligible
Fp1_Fp2	Age_centered:Sex	1	1161	0.125	0.724		0.000107	negligible
F7_F8	Age_centered:Timepoint	2	1189	0.063	0.939		0.000106	negligible
P3_P4	Sex	1	1184	0.117	0.733		9.84e-05	negligible
P7_P8	Age_centered:Sex:Timepoint	2	1190	0.057	0.944		9.63e-05	negligible
T7_T8	Age_centered:Sex	1	1193	0.089	0.766		7.45e-05	negligible
F7_F8	Sex:Timepoint	2	1189	0.032	0.969		5.31e-05	negligible
P7_P8	Age_centered:Sex	1	1190	0.057	0.811		4.79e-05	negligible
F3_F4	Age_centered:Timepoint	2	1171	0.025	0.975		4.35e-05	negligible
Fp1_Fp2	Sex	1	1161	0.032	0.858		2.76e-05	negligible
Fp1_Fp2	Sex:Timepoint	2	1161	0.01	0.99		1.67e-05	negligible
C3_C4	Age_centered:Sex:Timepoint	2	1176	0.008	0.992		1.38e-05	negligible
T7_T8	Age_centered:Sex:Timepoint	2	1193	0.008	0.992		1.32e-05	negligible
FC3_FC4	Age_centered:Timepoint	2	1182	0.004	0.996		6.27e-06	negligible

## Sheet: Simon_theta
ElectrodePair	Effect	DFn	DFd	F	p	p<.05	partial eta square	Effect size
P7_P8	Age_centered	1	1194	64.361	2.46e-15	*	0.051	small
P7_P8	Timepoint	2	1194	27.009	3.37e-12	*	0.043	small
O1_O2	Sex	1	1188	16.672	4.74e-05	*	0.014	small
C3_C4	Age_centered	1	1186	14.092	0.000183	*	0.012	small
F7_F8	Timepoint	2	1189	6.483	0.002	*	0.011	small
P3_P4	Timepoint	2	1194	6.055	0.002	*	0.01	small
Fp1_Fp2	Timepoint	2	1177	4.881	0.008	*	0.008	negligible
T7_T8	Timepoint	2	1191	4.347	0.013	*	0.007	negligible
PO3_PO4	Sex	1	1190	6.706	0.01	*	0.006	negligible
FC3_FC4	Timepoint	2	1190	3.655	0.026	*	0.006	negligible
P3_P4	Sex:Timepoint	2	1194	3.448	0.032	*	0.006	negligible
P3_P4	Age_centered	1	1194	5.96	0.015	*	0.005	negligible
FC3_FC4	Age_centered	1	1190	4.988	0.026	*	0.004	negligible
CP3_CP4	Age_centered:Sex	1	1182	4.889	0.027	*	0.004	negligible
F7_F8	Sex	1	1189	4.706	0.03	*	0.004	negligible
P7_P8	Sex:Timepoint	2	1194	2.609	0.074		0.004	negligible
CP3_CP4	Sex:Timepoint	2	1182	2.506	0.082		0.004	negligible
F3_F4	Timepoint	2	1188	2.301	0.101		0.004	negligible
C3_C4	Timepoint	2	1186	2.087	0.125		0.004	negligible
P3_P4	Age_centered:Sex	1	1194	3.607	0.058		0.003	negligible
P7_P8	Sex	1	1194	3.346	0.068		0.003	negligible
F7_F8	Age_centered:Sex	1	1189	3.235	0.072		0.003	negligible
F7_F8	Age_centered	1	1189	3.171	0.075		0.003	negligible
T7_T8	Age_centered	1	1191	3.025	0.082		0.003	negligible
O1_O2	Sex:Timepoint	2	1188	1.872	0.154		0.003	negligible
PO3_PO4	Age_centered	1	1190	2.741	0.098		0.002	negligible
Fp1_Fp2	Age_centered:Sex	1	1177	2.731	0.099		0.002	negligible
CP3_CP4	Timepoint	2	1182	1.154	0.316		0.002	negligible
P7_P8	Age_centered:Timepoint	2	1194	1.027	0.358		0.002	negligible
C3_C4	Age_centered:Timepoint	2	1186	0.915	0.401		0.002	negligible
F3_F4	Age_centered	1	1188	1.719	0.19		0.001	negligible
T7_T8	Sex	1	1191	1.607	0.205		0.001	negligible
P3_P4	Sex	1	1194	1.51	0.219		0.001	negligible
C3_C4	Sex	1	1186	1.417	0.234		0.001	negligible
PO3_PO4	Age_centered:Sex	1	1190	1.229	0.268		0.001	negligible
T7_T8	Age_centered:Timepoint	2	1191	0.748	0.473		0.001	negligible
PO3_PO4	Sex:Timepoint	2	1190	0.732	0.481		0.001	negligible
CP3_CP4	Age_centered	1	1182	1.181	0.277		0.000998	negligible
F3_F4	Age_centered:Timepoint	2	1188	0.571	0.565		0.000961	negligible
P3_P4	Age_centered:Sex:Timepoint	2	1194	0.506	0.603		0.000846	negligible
T7_T8	Sex:Timepoint	2	1191	0.485	0.616		0.000814	negligible
FC3_FC4	Sex	1	1190	0.937	0.333		0.000787	negligible
PO3_PO4	Timepoint	2	1190	0.445	0.641		0.000747	negligible
Fp1_Fp2	Age_centered:Sex:Timepoint	2	1177	0.411	0.663		0.000698	negligible
PO3_PO4	Age_centered:Timepoint	2	1190	0.414	0.661		0.000696	negligible
O1_O2	Timepoint	2	1188	0.367	0.693		0.000617	negligible
FC3_FC4	Sex:Timepoint	2	1190	0.366	0.694		0.000614	negligible
Fp1_Fp2	Age_centered:Timepoint	2	1177	0.359	0.698		0.00061	negligible
C3_C4	Age_centered:Sex	1	1186	0.712	0.399		0.0006	negligible
P7_P8	Age_centered:Sex:Timepoint	2	1194	0.356	0.701		0.000596	negligible
T7_T8	Age_centered:Sex:Timepoint	2	1191	0.339	0.713		0.000569	negligible
F3_F4	Sex	1	1188	0.671	0.413		0.000565	negligible
F7_F8	Sex:Timepoint	2	1189	0.327	0.721		0.000549	negligible
O1_O2	Age_centered:Sex:Timepoint	2	1188	0.323	0.724		0.000544	negligible
FC3_FC4	Age_centered:Sex:Timepoint	2	1190	0.3	0.741		0.000504	negligible
P3_P4	Age_centered:Timepoint	2	1194	0.286	0.751		0.000479	negligible
Fp1_Fp2	Sex:Timepoint	2	1177	0.276	0.759		0.000469	negligible
O1_O2	Age_centered	1	1188	0.417	0.518		0.000351	negligible
O1_O2	Age_centered:Sex	1	1188	0.417	0.519		0.000351	negligible
F3_F4	Age_centered:Sex	1	1188	0.386	0.534		0.000325	negligible
CP3_CP4	Age_centered:Timepoint	2	1182	0.179	0.836		0.000303	negligible
P7_P8	Age_centered:Sex	1	1194	0.285	0.593		0.000239	negligible
F3_F4	Sex:Timepoint	2	1188	0.133	0.875		0.000224	negligible
CP3_CP4	Age_centered:Sex:Timepoint	2	1182	0.121	0.886		0.000204	negligible
FC3_FC4	Age_centered:Timepoint	2	1190	0.103	0.902		0.000174	negligible
O1_O2	Age_centered:Timepoint	2	1188	0.093	0.911		0.000157	negligible
F7_F8	Age_centered:Timepoint	2	1189	0.09	0.914		0.000151	negligible
CP3_CP4	Sex	1	1182	0.096	0.757		8.11e-05	negligible
F3_F4	Age_centered:Sex:Timepoint	2	1188	0.045	0.956		7.63e-05	negligible
C3_C4	Sex:Timepoint	2	1186	0.033	0.967		5.63e-05	negligible
FC3_FC4	Age_centered:Sex	1	1190	0.05	0.823		4.21e-05	negligible
T7_T8	Age_centered:Sex	1	1191	0.024	0.878		1.99e-05	negligible
PO3_PO4	Age_centered:Sex:Timepoint	2	1190	0.01	0.99		1.66e-05	negligible
Fp1_Fp2	Age_centered	1	1177	0.015	0.904		1.24e-05	negligible
C3_C4	Age_centered:Sex:Timepoint	2	1186	0.005	0.995		9.05e-06	negligible
F7_F8	Age_centered:Sex:Timepoint	2	1189	0.000564	0.999		9.48e-07	negligible
Fp1_Fp2	Sex	1	1177	0.000391	0.984		3.32e-07	negligible

## Sheet: Simon_delta
ElectrodePair	Effect	DFn	DFd	F	p	p<.05	partial eta square	Effect size
P7_P8	Timepoint	2	1186	13.525	1.56e-06	*	0.022	small
Fp1_Fp2	Timepoint	2	1166	6.347	0.002	*	0.011	small
F3_F4	Sex	1	1169	11.308	0.000797	*	0.01	small
F7_F8	Timepoint	2	1188	6.029	0.002	*	0.01	small
P7_P8	Sex	1	1186	9.721	0.002	*	0.008	negligible
C3_C4	Age_centered:Sex	1	1177	8.577	0.003	*	0.007	negligible
FC3_FC4	Timepoint	2	1188	4.068	0.017	*	0.007	negligible
O1_O2	Age_centered:Sex	1	1156	7.432	0.007	*	0.006	negligible
O1_O2	Age_centered:Sex:Timepoint	2	1156	3.656	0.026	*	0.006	negligible
P3_P4	Timepoint	2	1183	3.322	0.036	*	0.006	negligible
P7_P8	Age_centered	1	1186	6.045	0.014	*	0.005	negligible
P3_P4	Age_centered	1	1183	5.365	0.021	*	0.005	negligible
F3_F4	Timepoint	2	1169	3.137	0.044	*	0.005	negligible
PO3_PO4	Timepoint	2	1171	2.851	0.058		0.005	negligible
C3_C4	Age_centered	1	1177	4.855	0.028	*	0.004	negligible
Fp1_Fp2	Age_centered:Sex	1	1166	4.25	0.039	*	0.004	negligible
T7_T8	Age_centered:Timepoint	2	1181	2.658	0.071		0.004	negligible
P7_P8	Sex:Timepoint	2	1186	2.56	0.078		0.004	negligible
Fp1_Fp2	Age_centered:Sex:Timepoint	2	1166	2.048	0.129		0.004	negligible
FC3_FC4	Sex	1	1188	3.939	0.047	*	0.003	negligible
CP3_CP4	Age_centered	1	1169	3.499	0.062		0.003	negligible
Fp1_Fp2	Age_centered:Timepoint	2	1166	1.642	0.194		0.003	negligible
CP3_CP4	Sex	1	1169	2.495	0.114		0.002	negligible
F3_F4	Age_centered	1	1169	2.497	0.114		0.002	negligible
Fp1_Fp2	Age_centered	1	1166	2.322	0.128		0.002	negligible
F3_F4	Age_centered:Sex	1	1169	1.871	0.172		0.002	negligible
CP3_CP4	Sex:Timepoint	2	1169	1.434	0.239		0.002	negligible
P3_P4	Sex:Timepoint	2	1183	1.373	0.254		0.002	negligible
CP3_CP4	Timepoint	2	1169	1.342	0.262		0.002	negligible
F3_F4	Age_centered:Sex:Timepoint	2	1169	1.075	0.342		0.002	negligible
O1_O2	Age_centered:Timepoint	2	1156	1.068	0.344		0.002	negligible
CP3_CP4	Age_centered:Timepoint	2	1169	0.902	0.406		0.002	negligible
CP3_CP4	Age_centered:Sex	1	1169	1.746	0.187		0.001	negligible
P3_P4	Age_centered:Sex	1	1183	1.366	0.243		0.001	negligible
Fp1_Fp2	Sex	1	1166	1.205	0.272		0.001	negligible
PO3_PO4	Age_centered:Sex	1	1171	1.204	0.273		0.001	negligible
O1_O2	Timepoint	2	1156	0.696	0.499		0.001	negligible
C3_C4	Age_centered:Sex:Timepoint	2	1177	0.637	0.529		0.001	negligible
F7_F8	Sex	1	1188	1.081	0.299		0.000909	negligible
P7_P8	Age_centered:Timepoint	2	1186	0.534	0.587		0.000899	negligible
C3_C4	Timepoint	2	1177	0.528	0.59		0.000896	negligible
F7_F8	Age_centered	1	1188	1.025	0.312		0.000862	negligible
F7_F8	Sex:Timepoint	2	1188	0.508	0.602		0.000855	negligible
O1_O2	Age_centered	1	1156	0.979	0.323		0.000846	negligible
T7_T8	Age_centered:Sex	1	1181	0.935	0.334		0.000791	negligible
CP3_CP4	Age_centered:Sex:Timepoint	2	1169	0.429	0.651		0.000733	negligible
PO3_PO4	Sex:Timepoint	2	1171	0.427	0.653		0.000729	negligible
P3_P4	Age_centered:Timepoint	2	1183	0.366	0.694		0.000618	negligible
FC3_FC4	Age_centered:Sex	1	1188	0.585	0.445		0.000492	negligible
FC3_FC4	Age_centered:Sex:Timepoint	2	1188	0.278	0.758		0.000467	negligible
F3_F4	Sex:Timepoint	2	1169	0.239	0.787		0.000409	negligible
FC3_FC4	Sex:Timepoint	2	1188	0.232	0.793		0.00039	negligible
F3_F4	Age_centered:Timepoint	2	1169	0.225	0.799		0.000384	negligible
F7_F8	Age_centered:Sex	1	1188	0.417	0.519		0.000351	negligible
T7_T8	Age_centered:Sex:Timepoint	2	1181	0.207	0.813		0.000351	negligible
C3_C4	Sex:Timepoint	2	1177	0.204	0.815		0.000347	negligible
P3_P4	Sex	1	1183	0.387	0.534		0.000327	negligible
PO3_PO4	Age_centered:Timepoint	2	1171	0.176	0.839		0.0003	negligible
P7_P8	Age_centered:Sex	1	1186	0.35	0.554		0.000295	negligible
O1_O2	Sex:Timepoint	2	1156	0.161	0.851		0.000279	negligible
T7_T8	Timepoint	2	1181	0.163	0.849		0.000277	negligible
C3_C4	Age_centered:Timepoint	2	1177	0.156	0.855		0.000265	negligible
O1_O2	Sex	1	1156	0.284	0.594		0.000245	negligible
T7_T8	Age_centered	1	1181	0.287	0.592		0.000243	negligible
P7_P8	Age_centered:Sex:Timepoint	2	1186	0.076	0.926		0.000129	negligible
T7_T8	Sex:Timepoint	2	1181	0.076	0.927		0.000128	negligible
PO3_PO4	Sex	1	1171	0.148	0.701		0.000126	negligible
P3_P4	Age_centered:Sex:Timepoint	2	1183	0.066	0.936		0.000112	negligible
PO3_PO4	Age_centered:Sex:Timepoint	2	1171	0.038	0.962		6.55e-05	negligible
F7_F8	Age_centered:Timepoint	2	1188	0.033	0.968		5.53e-05	negligible
Fp1_Fp2	Sex:Timepoint	2	1166	0.014	0.987		2.32e-05	negligible
F7_F8	Age_centered:Sex:Timepoint	2	1188	0.01	0.99		1.65e-05	negligible
FC3_FC4	Age_centered:Timepoint	2	1188	0.007	0.993		1.16e-05	negligible
FC3_FC4	Age_centered	1	1188	0.003	0.954		2.78e-06	negligible
C3_C4	Sex	1	1177	0.001	0.972		1.02e-06	negligible
PO3_PO4	Age_centered	1	1171	0.000517	0.982		4.42e-07	negligible
T7_T8	Sex	1	1181	0.00027	0.987		2.29e-07	negligible

## Sheet: Stroop_alpha
ElectrodePair	Effect	DFn	DFd	F	p	p<.05	partial eta square	Effect size
P7_P8	Timepoint	2	1191	44.153	3.18e-19	*	0.069	medium
C3_C4	Timepoint	2	1189	18.362	1.4e-08	*	0.03	small
P7_P8	Age_centered	1	1191	35.677	3.07e-09	*	0.029	small
P3_P4	Timepoint	2	1194	13.414	1.73e-06	*	0.022	small
F7_F8	Age_centered	1	1171	14.753	0.000129	*	0.012	small
O1_O2	Sex	1	1189	12.061	0.000533	*	0.01	small
T7_T8	Age_centered	1	1191	11.149	0.000867	*	0.009	negligible
F3_F4	Timepoint	2	1171	5.426	0.005	*	0.009	negligible
PO3_PO4	Timepoint	2	1192	5.06	0.006	*	0.008	negligible
Fp1_Fp2	Sex	1	1171	7.865	0.005	*	0.007	negligible
Fp1_Fp2	Age_centered	1	1171	6.264	0.012	*	0.005	negligible
PO3_PO4	Sex	1	1192	5.456	0.02	*	0.005	negligible
Fp1_Fp2	Sex:Timepoint	2	1171	3.176	0.042	*	0.005	negligible
PO3_PO4	Age_centered:Timepoint	2	1192	3.079	0.046	*	0.005	negligible
O1_O2	Sex:Timepoint	2	1189	2.73	0.066		0.005	negligible
P3_P4	Age_centered:Sex	1	1194	5.131	0.024	*	0.004	negligible
C3_C4	Sex	1	1189	4.847	0.028	*	0.004	negligible
CP3_CP4	Sex	1	1193	4.81	0.028	*	0.004	negligible
CP3_CP4	Age_centered:Timepoint	2	1193	2.649	0.071		0.004	negligible
T7_T8	Timepoint	2	1191	2.536	0.08		0.004	negligible
F7_F8	Timepoint	2	1171	2.447	0.087		0.004	negligible
CP3_CP4	Timepoint	2	1193	2.143	0.118		0.004	negligible
F7_F8	Age_centered:Timepoint	2	1171	2.1	0.123		0.004	negligible
CP3_CP4	Age_centered:Sex	1	1193	4.13	0.042	*	0.003	negligible
PO3_PO4	Age_centered	1	1192	3.047	0.081		0.003	negligible
Fp1_Fp2	Age_centered:Timepoint	2	1171	1.988	0.137		0.003	negligible
PO3_PO4	Age_centered:Sex:Timepoint	2	1192	1.981	0.138		0.003	negligible
FC3_FC4	Timepoint	2	1192	1.846	0.158		0.003	negligible
FC3_FC4	Sex:Timepoint	2	1192	1.841	0.159		0.003	negligible
F3_F4	Age_centered:Timepoint	2	1171	1.719	0.18		0.003	negligible
P3_P4	Sex:Timepoint	2	1194	1.681	0.187		0.003	negligible
P3_P4	Age_centered:Sex:Timepoint	2	1194	1.517	0.22		0.003	negligible
C3_C4	Age_centered	1	1189	2.955	0.086		0.002	negligible
F3_F4	Age_centered	1	1171	2.426	0.12		0.002	negligible
P3_P4	Age_centered:Timepoint	2	1194	1.39	0.249		0.002	negligible
C3_C4	Age_centered:Timepoint	2	1189	1.021	0.361		0.002	negligible
P7_P8	Sex	1	1191	1.736	0.188		0.001	negligible
O1_O2	Age_centered:Sex	1	1189	1.542	0.215		0.001	negligible
PO3_PO4	Age_centered:Sex	1	1192	1.542	0.215		0.001	negligible
CP3_CP4	Age_centered	1	1193	1.517	0.218		0.001	negligible
T7_T8	Age_centered:Sex	1	1191	1.424	0.233		0.001	negligible
F7_F8	Sex	1	1171	1.386	0.239		0.001	negligible
C3_C4	Age_centered:Sex	1	1189	1.293	0.256		0.001	negligible
Fp1_Fp2	Age_centered:Sex	1	1171	1.225	0.269		0.001	negligible
O1_O2	Timepoint	2	1189	0.804	0.448		0.001	negligible
PO3_PO4	Sex:Timepoint	2	1192	0.637	0.529		0.001	negligible
Fp1_Fp2	Age_centered:Sex:Timepoint	2	1171	0.56	0.571		0.000956	negligible
F7_F8	Age_centered:Sex	1	1171	1.077	0.3		0.000919	negligible
FC3_FC4	Age_centered:Timepoint	2	1192	0.512	0.6		0.000858	negligible
O1_O2	Age_centered:Sex:Timepoint	2	1189	0.431	0.65		0.000724	negligible
O1_O2	Age_centered:Timepoint	2	1189	0.417	0.659		0.000701	negligible
F3_F4	Sex:Timepoint	2	1171	0.396	0.673		0.000676	negligible
C3_C4	Age_centered:Sex:Timepoint	2	1189	0.389	0.678		0.000654	negligible
CP3_CP4	Sex:Timepoint	2	1193	0.378	0.685		0.000633	negligible
T7_T8	Sex	1	1191	0.73	0.393		0.000613	negligible
P3_P4	Age_centered	1	1194	0.695	0.405		0.000581	negligible
FC3_FC4	Age_centered	1	1192	0.688	0.407		0.000577	negligible
CP3_CP4	Age_centered:Sex:Timepoint	2	1193	0.304	0.738		0.000509	negligible
P7_P8	Sex:Timepoint	2	1191	0.257	0.774		0.000431	negligible
F7_F8	Sex:Timepoint	2	1171	0.235	0.791		0.000401	negligible
F3_F4	Age_centered:Sex	1	1171	0.411	0.521		0.000351	negligible
T7_T8	Sex:Timepoint	2	1191	0.197	0.821		0.00033	negligible
C3_C4	Sex:Timepoint	2	1189	0.173	0.841		0.00029	negligible
P7_P8	Age_centered:Sex:Timepoint	2	1191	0.117	0.89		0.000196	negligible
O1_O2	Age_centered	1	1189	0.21	0.646		0.000177	negligible
P3_P4	Sex	1	1194	0.183	0.668		0.000154	negligible
FC3_FC4	Age_centered:Sex:Timepoint	2	1192	0.092	0.913		0.000154	negligible
F3_F4	Age_centered:Sex:Timepoint	2	1171	0.082	0.921		0.00014	negligible
P7_P8	Age_centered:Sex	1	1191	0.096	0.757		8.04e-05	negligible
F7_F8	Age_centered:Sex:Timepoint	2	1171	0.039	0.962		6.6e-05	negligible
T7_T8	Age_centered:Timepoint	2	1191	0.028	0.973		4.68e-05	negligible
F3_F4	Sex	1	1171	0.046	0.83		3.94e-05	negligible
Fp1_Fp2	Timepoint	2	1171	0.017	0.983		2.92e-05	negligible
P7_P8	Age_centered:Timepoint	2	1191	0.01	0.99		1.75e-05	negligible
T7_T8	Age_centered:Sex:Timepoint	2	1191	0.009	0.991		1.47e-05	negligible
FC3_FC4	Age_centered:Sex	1	1192	0.001	0.971		1.14e-06	negligible
FC3_FC4	Sex	1	1192	0.000127	0.991		1.07e-07	negligible

## Sheet: Stroop_beta
ElectrodePair	Effect	DFn	DFd	F	p	p<.05	partial eta square	Effect size
O1_O2	Sex	1	1183	20.529	6.47e-06	*	0.017	small
FC3_FC4	Timepoint	2	1179	7.927	0.00038	*	0.013	small
P7_P8	Age_centered	1	1185	14.012	0.00019	*	0.012	small
P7_P8	Timepoint	2	1185	7.184	0.000792	*	0.012	small
PO3_PO4	Sex	1	1185	11.888	0.000585	*	0.01	small
PO3_PO4	Age_centered	1	1185	10.521	0.001	*	0.009	negligible
F7_F8	Timepoint	2	1184	5.327	0.005	*	0.009	negligible
CP3_CP4	Timepoint	2	1188	4.848	0.008	*	0.008	negligible
P3_P4	Sex:Timepoint	2	1192	3.811	0.022	*	0.006	negligible
C3_C4	Age_centered	1	1171	5.752	0.017	*	0.005	negligible
PO3_PO4	Timepoint	2	1185	3.141	0.044	*	0.005	negligible
P3_P4	Sex	1	1192	5.361	0.021	*	0.004	negligible
F7_F8	Age_centered	1	1184	4.693	0.03	*	0.004	negligible
O1_O2	Age_centered	1	1183	4.395	0.036	*	0.004	negligible
C3_C4	Timepoint	2	1171	2.283	0.102		0.004	negligible
P3_P4	Age_centered:Timepoint	2	1192	2.271	0.104		0.004	negligible
T7_T8	Age_centered:Sex	1	1182	3.472	0.063		0.003	negligible
Fp1_Fp2	Sex	1	1173	3.416	0.065		0.003	negligible
P3_P4	Age_centered	1	1192	3.308	0.069		0.003	negligible
O1_O2	Sex:Timepoint	2	1183	2.028	0.132		0.003	negligible
P3_P4	Timepoint	2	1192	1.939	0.144		0.003	negligible
T7_T8	Timepoint	2	1182	1.502	0.223		0.003	negligible
Fp1_Fp2	Age_centered	1	1173	2.703	0.1		0.002	negligible
F7_F8	Sex	1	1184	2.084	0.149		0.002	negligible
C3_C4	Age_centered:Sex	1	1171	1.877	0.171		0.002	negligible
O1_O2	Timepoint	2	1183	1.194	0.304		0.002	negligible
F7_F8	Age_centered:Timepoint	2	1184	1.147	0.318		0.002	negligible
F3_F4	Sex:Timepoint	2	1164	1.073	0.342		0.002	negligible
CP3_CP4	Sex:Timepoint	2	1188	0.94	0.391		0.002	negligible
FC3_FC4	Age_centered	1	1179	1.586	0.208		0.001	negligible
F3_F4	Age_centered	1	1164	1.299	0.255		0.001	negligible
O1_O2	Age_centered:Timepoint	2	1183	0.795	0.452		0.001	negligible
PO3_PO4	Sex:Timepoint	2	1185	0.773	0.462		0.001	negligible
CP3_CP4	Age_centered:Sex:Timepoint	2	1188	0.753	0.471		0.001	negligible
O1_O2	Age_centered:Sex:Timepoint	2	1183	0.607	0.545		0.001	negligible
Fp1_Fp2	Sex:Timepoint	2	1173	0.589	0.555		0.001	negligible
PO3_PO4	Age_centered:Sex:Timepoint	2	1185	0.536	0.585		0.000905	negligible
CP3_CP4	Sex	1	1188	1.055	0.305		0.000887	negligible
FC3_FC4	Sex:Timepoint	2	1179	0.495	0.61		0.000838	negligible
C3_C4	Sex	1	1171	0.928	0.336		0.000792	negligible
F3_F4	Sex	1	1164	0.906	0.341		0.000778	negligible
T7_T8	Age_centered	1	1182	0.904	0.342		0.000764	negligible
Fp1_Fp2	Age_centered:Sex:Timepoint	2	1173	0.441	0.643		0.000751	negligible
T7_T8	Age_centered:Sex:Timepoint	2	1182	0.426	0.653		0.00072	negligible
C3_C4	Sex:Timepoint	2	1171	0.418	0.658		0.000713	negligible
P7_P8	Age_centered:Sex	1	1185	0.757	0.384		0.000639	negligible
O1_O2	Age_centered:Sex	1	1183	0.752	0.386		0.000635	negligible
Fp1_Fp2	Age_centered:Timepoint	2	1173	0.307	0.736		0.000523	negligible
Fp1_Fp2	Age_centered:Sex	1	1173	0.612	0.434		0.000521	negligible
CP3_CP4	Age_centered:Timepoint	2	1188	0.301	0.74		0.000507	negligible
P7_P8	Age_centered:Sex:Timepoint	2	1185	0.293	0.746		0.000495	negligible
F3_F4	Timepoint	2	1164	0.246	0.782		0.000423	negligible
Fp1_Fp2	Timepoint	2	1173	0.225	0.798		0.000384	negligible
C3_C4	Age_centered:Sex:Timepoint	2	1171	0.219	0.803		0.000374	negligible
T7_T8	Sex	1	1182	0.392	0.532		0.000331	negligible
F3_F4	Age_centered:Sex:Timepoint	2	1164	0.175	0.839		0.000301	negligible
F3_F4	Age_centered:Timepoint	2	1164	0.174	0.84		0.000299	negligible
T7_T8	Sex:Timepoint	2	1182	0.167	0.846		0.000283	negligible
PO3_PO4	Age_centered:Sex	1	1185	0.302	0.583		0.000254	negligible
F7_F8	Age_centered:Sex:Timepoint	2	1184	0.128	0.88		0.000216	negligible
FC3_FC4	Age_centered:Sex:Timepoint	2	1179	0.123	0.884		0.000209	negligible
CP3_CP4	Age_centered:Sex	1	1188	0.175	0.676		0.000147	negligible
FC3_FC4	Age_centered:Timepoint	2	1179	0.085	0.918		0.000145	negligible
F7_F8	Sex:Timepoint	2	1184	0.075	0.927		0.000127	negligible
P3_P4	Age_centered:Sex:Timepoint	2	1192	0.051	0.95		8.56e-05	negligible
C3_C4	Age_centered:Timepoint	2	1171	0.043	0.958		7.39e-05	negligible
P7_P8	Sex:Timepoint	2	1185	0.034	0.966		5.77e-05	negligible
PO3_PO4	Age_centered:Timepoint	2	1185	0.033	0.967		5.61e-05	negligible
CP3_CP4	Age_centered	1	1188	0.048	0.827		4.01e-05	negligible
F7_F8	Age_centered:Sex	1	1184	0.039	0.844		3.29e-05	negligible
P7_P8	Age_centered:Timepoint	2	1185	0.011	0.989		1.91e-05	negligible
F3_F4	Age_centered:Sex	1	1164	0.021	0.884		1.82e-05	negligible
P7_P8	Sex	1	1185	0.019	0.889		1.64e-05	negligible
T7_T8	Age_centered:Timepoint	2	1182	0.009	0.991		1.49e-05	negligible
FC3_FC4	Sex	1	1179	0.01	0.921		8.32e-06	negligible
FC3_FC4	Age_centered:Sex	1	1179	0.003	0.953		2.96e-06	negligible
P3_P4	Age_centered:Sex	1	1192	0.003	0.954		2.84e-06	negligible

[truncated: 2 more sheets: Stroop_theta, Stroop_delta]
