# Supplementary material for: Effects of motor activity versus cognitive demand on asymmetries in EEG frequency bands and their relation to handedness
Source: Front Hum Neurosci. 2026 Jul 8;20:1796350. doi: 10.3389/fnhum.2026.1796350 (PMC13388754; doi:10.3389/fnhum.2026.1796350)
Supplement: Supplementary file 1 [file Data_Sheet_1.ZIP › Supplements/Supplementary Material 1_posthoc_ANOVAs_RH.xlsx]

## Sheet: PVT_alpha
Post-hoc tests - right-handers
ElectrodePair	term	.y.	group1	group2	df	statistic	p	p.adj	p.adj.signif			Mean AI timepoint by electrode pair
P7_P8	Age_centered*Timepoint	AI	Pre_PVT	Rest_Power	13169	9.23783	2.8959e-20	8.68769e-20	****			ElectrodePair	Post_PVT	Pre_PVT	Rest_Power
P7_P8	Age_centered*Timepoint	AI	Post_PVT	Rest_Power	13169	9.11533	8.96449e-20	2.68935e-19	****			C3_C4	-0.0428645	-0.059472	-0.00134762
T7_T8	Age_centered*Timepoint	AI	Post_PVT	Rest_Power	13169	7.83712	4.96268e-15	1.48881e-14	****			CP3_CP4	-0.17402	-0.0921051	-0.100822
T7_T8	Age_centered*Timepoint	AI	Post_PVT	Pre_PVT	13169	6.72299	1.85365e-11	5.56096e-11	****			F3_F4	0.0239228	0.0189044	0.00817469
P3_P4	Age_centered*Timepoint	AI	Post_PVT	Pre_PVT	13169	-4.80278	1.58204e-06	4.74611e-06	****			F7_F8	0.139405	0.069409	0.0288488
F7_F8	Age_centered*Timepoint	AI	Post_PVT	Rest_Power	13169	4.48131	7.48115e-06	2.24435e-05	****			FC3_FC4	0.075743	0.0495495	0.036931
PO3_PO4	Age_centered*Timepoint	AI	Post_PVT	Pre_PVT	13169	-3.55526	0.000378933	0.0011368	**			Fp1_Fp2	0.0288002	0.0155946	-0.00940081
CP3_CP4	Age_centered*Timepoint	AI	Post_PVT	Pre_PVT	13169	-3.35398	0.000798816	0.00239645	**			O1_O2	-0.0263086	0.0210842	0.0137463
P3_P4	Age_centered*Timepoint	AI	Pre_PVT	Rest_Power	13169	3.21938	0.00128781	0.00386344	**			P3_P4	-0.234075	-0.116948	-0.196064
CP3_CP4	Age_centered*Timepoint	AI	Post_PVT	Rest_Power	13169	-2.96475	0.00303472	0.00910416	**			P7_P8	-0.128063	-0.125047	-0.352336
F7_F8	Age_centered*Timepoint	AI	Post_PVT	Pre_PVT	13169	2.8564	0.00429152	0.0128746	*			PO3_PO4	-0.15059	-0.0638072	-0.0910695
PO3_PO4	Age_centered*Timepoint	AI	Post_PVT	Rest_Power	13169	-2.41283	0.0158428	0.0475284	*			T7_T8	0.213001	0.0488207	0.0198927
C3_C4	Age_centered*Timepoint	AI	Pre_PVT	Rest_Power	13169	-2.35126	0.0187245	0.0561735	ns
O1_O2	Age_centered*Timepoint	AI	Post_PVT	Pre_PVT	13169	-1.94557	0.0517273	0.155182	ns
C3_C4	Age_centered*Timepoint	AI	Post_PVT	Rest_Power	13169	-1.67843	0.0932873	0.279862	ns
F7_F8	Age_centered*Timepoint	AI	Pre_PVT	Rest_Power	13169	1.64926	0.0991192	0.297358	ns
O1_O2	Age_centered*Timepoint	AI	Post_PVT	Rest_Power	13169	-1.62096	0.105049	0.315148	ns
FC3_FC4	Age_centered*Timepoint	AI	Post_PVT	Rest_Power	13169	1.58033	0.114055	0.342164	ns
Fp1_Fp2	Age_centered*Timepoint	AI	Post_PVT	Rest_Power	13169	1.54906	0.12139	0.364171	ns
P3_P4	Age_centered*Timepoint	AI	Post_PVT	Rest_Power	13169	-1.5381	0.124048	0.372143	ns
T7_T8	Age_centered*Timepoint	AI	Pre_PVT	Rest_Power	13169	1.17833	0.238686	0.716059	ns
PO3_PO4	Age_centered*Timepoint	AI	Pre_PVT	Rest_Power	13169	1.1111	0.266544	0.799633	ns
FC3_FC4	Age_centered*Timepoint	AI	Post_PVT	Pre_PVT	13169	1.07142	0.284001	0.852003	ns
Fp1_Fp2	Age_centered*Timepoint	AI	Pre_PVT	Rest_Power	13169	1.01716	0.309094	0.927283	ns
C3_C4	Age_centered*Timepoint	AI	Post_PVT	Pre_PVT	13169	0.680717	0.496063	1	ns
CP3_CP4	Age_centered*Timepoint	AI	Pre_PVT	Rest_Power	13169	0.359354	0.719336	1	ns
F3_F4	Age_centered*Timepoint	AI	Post_PVT	Pre_PVT	13169	0.20473	0.837786	1	ns
F3_F4	Age_centered*Timepoint	AI	Post_PVT	Rest_Power	13169	0.64953	0.516007	1	ns
F3_F4	Age_centered*Timepoint	AI	Pre_PVT	Rest_Power	13169	0.445947	0.655643	1	ns
FC3_FC4	Age_centered*Timepoint	AI	Pre_PVT	Rest_Power	13169	0.519072	0.60372	1	ns
Fp1_Fp2	Age_centered*Timepoint	AI	Post_PVT	Pre_PVT	13169	0.535814	0.592096	1	ns
O1_O2	Age_centered*Timepoint	AI	Pre_PVT	Rest_Power	13169	0.305422	0.760049	1	ns
P7_P8	Age_centered*Timepoint	AI	Post_PVT	Pre_PVT	13169	-0.123669	0.901579	1	ns

## Sheet: PVT_beta
ElectrodePair	term	.y.	group1	group2	df	statistic	p	p.adj	p.adj.signif			Mean AI timepoint by electrode pair
P7_P8	Age_centered*Timepoint	AI	Pre_PVT	Rest_Power	13148	5.17891	2.26488e-07	6.79463e-07	****			ElectrodePair	Post_PVT	Pre_PVT	Rest_Power
FC3_FC4	Age_centered*Timepoint	AI	Post_PVT	Rest_Power	13148	4.61621	3.94518e-06	1.18355e-05	****			C3_C4	0.0254433	0.00407105	-0.0312996
F7_F8	Age_centered*Timepoint	AI	Post_PVT	Rest_Power	13148	4.00698	6.18401e-05	0.00018552	***			CP3_CP4	-0.00751415	0.0546518	0.00148419
P3_P4	Age_centered*Timepoint	AI	Post_PVT	Pre_PVT	13148	-3.87703	0.000106252	0.000318757	***			F3_F4	0.0297618	-0.0195902	-0.0673368
F3_F4	Age_centered*Timepoint	AI	Post_PVT	Rest_Power	13148	3.55336	0.000381672	0.00114502	**			F7_F8	0.0279518	-0.00691405	-0.0813605
PO3_PO4	Age_centered*Timepoint	AI	Post_PVT	Pre_PVT	13148	-3.37258	0.000746817	0.00224045	**			FC3_FC4	0.0848851	0.0191063	-0.0417405
P7_P8	Age_centered*Timepoint	AI	Post_PVT	Rest_Power	13148	2.73858	0.0061789	0.0185367	*			Fp1_Fp2	-0.0120718	-0.0169602	-0.0482009
F7_F8	Age_centered*Timepoint	AI	Pre_PVT	Rest_Power	13148	2.72814	0.00637768	0.019133	*			O1_O2	0.00716308	0.0530415	0.053704
P7_P8	Age_centered*Timepoint	AI	Post_PVT	Pre_PVT	13148	-2.46687	0.0136425	0.0409274	*			P3_P4	-0.0823617	0.0223262	-0.0274582
FC3_FC4	Age_centered*Timepoint	AI	Post_PVT	Pre_PVT	13148	2.41873	0.0155882	0.0467647	*			P7_P8	-0.0395832	0.0271467	-0.114342
T7_T8	Age_centered*Timepoint	AI	Pre_PVT	Rest_Power	13148	-2.29616	0.0216822	0.0650465	ns			PO3_PO4	-0.0647696	0.0263757	-0.0030312
CP3_CP4	Age_centered*Timepoint	AI	Post_PVT	Pre_PVT	13148	-2.29484	0.0217581	0.0652742	ns			T7_T8	-0.010605	-0.0641646	-0.0014932
PO3_PO4	Age_centered*Timepoint	AI	Post_PVT	Rest_Power	13148	-2.26085	0.0237847	0.071354	ns
FC3_FC4	Age_centered*Timepoint	AI	Pre_PVT	Rest_Power	13148	2.21799	0.0265729	0.0797186	ns
C3_C4	Age_centered*Timepoint	AI	Post_PVT	Rest_Power	13148	2.06567	0.0388793	0.116638	ns
P3_P4	Age_centered*Timepoint	AI	Post_PVT	Rest_Power	13148	-2.00941	0.044514	0.133542	ns
T7_T8	Age_centered*Timepoint	AI	Post_PVT	Pre_PVT	13148	1.98324	0.047361	0.142083	ns
CP3_CP4	Age_centered*Timepoint	AI	Pre_PVT	Rest_Power	13148	1.94522	0.0517695	0.155308	ns
P3_P4	Age_centered*Timepoint	AI	Pre_PVT	Rest_Power	13148	1.82605	0.0678656	0.203597	ns
F3_F4	Age_centered*Timepoint	AI	Post_PVT	Pre_PVT	13148	1.81899	0.0689363	0.206809	ns
F3_F4	Age_centered*Timepoint	AI	Pre_PVT	Rest_Power	13148	1.74625	0.0807905	0.242371	ns
O1_O2	Age_centered*Timepoint	AI	Post_PVT	Rest_Power	13148	-1.70042	0.0890754	0.267226	ns
O1_O2	Age_centered*Timepoint	AI	Post_PVT	Pre_PVT	13148	-1.69156	0.0907544	0.272263	ns
Fp1_Fp2	Age_centered*Timepoint	AI	Post_PVT	Rest_Power	13148	1.32003	0.186849	0.560547	ns
F7_F8	Age_centered*Timepoint	AI	Post_PVT	Pre_PVT	13148	1.29024	0.19699	0.590971	ns
C3_C4	Age_centered*Timepoint	AI	Pre_PVT	Rest_Power	13148	1.28762	0.1979	0.5937	ns
Fp1_Fp2	Age_centered*Timepoint	AI	Pre_PVT	Rest_Power	13148	1.14355	0.252829	0.758487	ns
PO3_PO4	Age_centered*Timepoint	AI	Pre_PVT	Rest_Power	13148	1.07915	0.28054	0.841621	ns
C3_C4	Age_centered*Timepoint	AI	Post_PVT	Pre_PVT	13148	0.789414	0.429884	1	ns
CP3_CP4	Age_centered*Timepoint	AI	Post_PVT	Rest_Power	13148	-0.328314	0.742679	1	ns
Fp1_Fp2	Age_centered*Timepoint	AI	Post_PVT	Pre_PVT	13148	0.179673	0.857412	1	ns
O1_O2	Age_centered*Timepoint	AI	Pre_PVT	Rest_Power	13148	-0.0238903	0.98094	1	ns
T7_T8	Age_centered*Timepoint	AI	Post_PVT	Rest_Power	13148	-0.331495	0.740276	1	ns

## Sheet: PVT_theta
ElectrodePair	term	.y.	group1	group2	df	statistic	p	p.adj	p.adj.signif			Mean AI timepoint by electrode pair
T7_T8	Age_centered*Timepoint	AI	Post_PVT	Rest_Power	13133	5.88426	4.09595e-09	1.22879e-08	****			ElectrodePair	Post_PVT	Pre_PVT	Rest_Power
F7_F8	Age_centered*Timepoint	AI	Post_PVT	Rest_Power	13133	5.30364	1.1536e-07	3.4608e-07	****			C3_C4	0.00785903	0.0192389	0.000449881
P7_P8	Age_centered*Timepoint	AI	Post_PVT	Rest_Power	13133	5.09505	3.53484e-07	1.06045e-06	****			CP3_CP4	0.00314844	0.0240182	-0.0231959
P7_P8	Age_centered*Timepoint	AI	Pre_PVT	Rest_Power	13133	4.79594	1.63691e-06	4.91073e-06	****			F3_F4	0.0606073	0.0221562	-0.0012315
FC3_FC4	Age_centered*Timepoint	AI	Post_PVT	Rest_Power	13133	4.59764	4.31299e-06	1.2939e-05	****			F7_F8	0.0782688	0.0335294	-0.0407198
F7_F8	Age_centered*Timepoint	AI	Pre_PVT	Rest_Power	13133	3.30714	0.000945062	0.00283519	**			FC3_FC4	0.133271	0.0915776	0.0299971
T7_T8	Age_centered*Timepoint	AI	Post_PVT	Pre_PVT	13133	3.15358	0.00161645	0.00484936	**			Fp1_Fp2	0.0229365	0.00606337	-0.0359445
T7_T8	Age_centered*Timepoint	AI	Pre_PVT	Rest_Power	13133	2.75539	0.00587026	0.0176108	*			O1_O2	0.0174433	0.040049	0.0324941
FC3_FC4	Age_centered*Timepoint	AI	Pre_PVT	Rest_Power	13133	2.74779	0.00600801	0.018024	*			P3_P4	-0.0341227	-0.0227941	-0.0637233
F3_F4	Age_centered*Timepoint	AI	Post_PVT	Rest_Power	13133	2.74769	0.00600978	0.0180293	*			P7_P8	0.0317109	0.0250386	-0.0825065
Fp1_Fp2	Age_centered*Timepoint	AI	Post_PVT	Rest_Power	13133	2.60339	0.0092411	0.0277233	*			PO3_PO4	-0.0611686	-0.0247996	-0.0339685
CP3_CP4	Age_centered*Timepoint	AI	Pre_PVT	Rest_Power	13133	2.09002	0.0366355	0.109907	ns			T7_T8	0.115161	0.0446853	-0.0173043
F7_F8	Age_centered*Timepoint	AI	Post_PVT	Pre_PVT	13133	2.00834	0.0446273	0.133882	ns
FC3_FC4	Age_centered*Timepoint	AI	Post_PVT	Pre_PVT	13133	1.86916	0.0616231	0.184869	ns
Fp1_Fp2	Age_centered*Timepoint	AI	Pre_PVT	Rest_Power	13133	1.85627	0.063437	0.190311	ns
P3_P4	Age_centered*Timepoint	AI	Pre_PVT	Rest_Power	13133	1.82816	0.0675476	0.202643	ns
F3_F4	Age_centered*Timepoint	AI	Post_PVT	Pre_PVT	13133	1.72505	0.0845421	0.253626	ns
PO3_PO4	Age_centered*Timepoint	AI	Post_PVT	Pre_PVT	13133	-1.63323	0.102444	0.307331	ns
P3_P4	Age_centered*Timepoint	AI	Post_PVT	Rest_Power	13133	1.32421	0.185458	0.556374	ns
PO3_PO4	Age_centered*Timepoint	AI	Post_PVT	Rest_Power	13133	-1.21127	0.225814	0.677442	ns
CP3_CP4	Age_centered*Timepoint	AI	Post_PVT	Rest_Power	13133	1.17105	0.241602	0.724806	ns
F3_F4	Age_centered*Timepoint	AI	Pre_PVT	Rest_Power	13133	1.04241	0.29724	0.891719	ns
O1_O2	Age_centered*Timepoint	AI	Post_PVT	Pre_PVT	13133	-1.01625	0.309531	0.928592	ns
C3_C4	Age_centered*Timepoint	AI	Post_PVT	Pre_PVT	13133	-0.509997	0.610062	1	ns
C3_C4	Age_centered*Timepoint	AI	Post_PVT	Rest_Power	13133	0.331032	0.740626	1	ns
C3_C4	Age_centered*Timepoint	AI	Pre_PVT	Rest_Power	13133	0.834739	0.40388	1	ns
CP3_CP4	Age_centered*Timepoint	AI	Post_PVT	Pre_PVT	13133	-0.933681	0.350485	1	ns
Fp1_Fp2	Age_centered*Timepoint	AI	Post_PVT	Pre_PVT	13133	0.750964	0.452688	1	ns
O1_O2	Age_centered*Timepoint	AI	Post_PVT	Rest_Power	13133	-0.669466	0.50321	1	ns
O1_O2	Age_centered*Timepoint	AI	Pre_PVT	Rest_Power	13133	0.339473	0.734258	1	ns
P3_P4	Age_centered*Timepoint	AI	Post_PVT	Pre_PVT	13133	-0.507315	0.611942	1	ns
P7_P8	Age_centered*Timepoint	AI	Post_PVT	Pre_PVT	13133	0.29885	0.765059	1	ns
PO3_PO4	Age_centered*Timepoint	AI	Pre_PVT	Rest_Power	13133	0.406484	0.684394	1	ns

## Sheet: PVT_delta
ElectrodePair	term	.y.	group1	group2	df	statistic	p	p.adj	p.adj.signif			Mean AI timepoint by electrode pair
FC3_FC4	Age_centered*Timepoint	AI	Post_PVT	Rest_Power	13010	3.68718	0.000227679	0.000683037	***			ElectrodePair	Post_PVT	Pre_PVT	Rest_Power
F7_F8	Age_centered*Timepoint	AI	Post_PVT	Rest_Power	13010	3.35046	0.000809069	0.00242721	**			C3_C4	0.0926096	0.0457293	-0.00578852
P7_P8	Age_centered*Timepoint	AI	Pre_PVT	Rest_Power	13010	2.96445	0.00303776	0.00911327	**			CP3_CP4	0.0326233	-0.0156952	-0.0651397
C3_C4	Age_centered*Timepoint	AI	Post_PVT	Rest_Power	13010	2.72183	0.00650079	0.0195024	*			F3_F4	0.0747166	0.0370656	-0.0169675
CP3_CP4	Age_centered*Timepoint	AI	Post_PVT	Rest_Power	13010	2.69869	0.00697018	0.0209106	*			F7_F8	0.0652379	0.0269739	-0.0549858
Fp1_Fp2	Age_centered*Timepoint	AI	Post_PVT	Rest_Power	13010	2.63053	0.00853524	0.0256057	*			FC3_FC4	0.166852	0.123064	0.0343911
F3_F4	Age_centered*Timepoint	AI	Post_PVT	Rest_Power	13010	2.53021	0.0114111	0.0342333	*			Fp1_Fp2	0.0437024	0.018832	-0.0517848
FC3_FC4	Age_centered*Timepoint	AI	Pre_PVT	Rest_Power	13010	2.46722	0.0136295	0.0408885	*			O1_O2	-0.0663104	-0.0558743	-0.000789075
F7_F8	Age_centered*Timepoint	AI	Pre_PVT	Rest_Power	13010	2.28473	0.0223447	0.0670341	ns			P3_P4	-0.0877332	-0.115403	-0.104841
P7_P8	Age_centered*Timepoint	AI	Post_PVT	Rest_Power	13010	2.10507	0.0353044	0.105913	ns			P7_P8	-0.049194	-0.0179932	-0.125071
Fp1_Fp2	Age_centered*Timepoint	AI	Pre_PVT	Rest_Power	13010	1.94507	0.0517886	0.155366	ns			PO3_PO4	-0.110515	-0.0951159	-0.0633585
O1_O2	Age_centered*Timepoint	AI	Post_PVT	Rest_Power	13010	-1.80713	0.0707649	0.212295	ns			T7_T8	0.00178972	0.00924631	0.00519356
O1_O2	Age_centered*Timepoint	AI	Pre_PVT	Rest_Power	13010	-1.51352	0.130171	0.390513	ns
F3_F4	Age_centered*Timepoint	AI	Pre_PVT	Rest_Power	13010	1.49428	0.135128	0.405383	ns
C3_C4	Age_centered*Timepoint	AI	Pre_PVT	Rest_Power	13010	1.42708	0.15358	0.46074	ns
CP3_CP4	Age_centered*Timepoint	AI	Pre_PVT	Rest_Power	13010	1.36471	0.172369	0.517107	ns
CP3_CP4	Age_centered*Timepoint	AI	Post_PVT	Pre_PVT	13010	1.35419	0.1757	0.527099	ns
C3_C4	Age_centered*Timepoint	AI	Post_PVT	Pre_PVT	13010	1.31509	0.188503	0.56551	ns
PO3_PO4	Age_centered*Timepoint	AI	Post_PVT	Rest_Power	13010	-1.30599	0.191577	0.574732	ns
FC3_FC4	Age_centered*Timepoint	AI	Post_PVT	Pre_PVT	13010	1.2271	0.219808	0.659425	ns
F7_F8	Age_centered*Timepoint	AI	Post_PVT	Pre_PVT	13010	1.0787	0.280742	0.842225	ns
F3_F4	Age_centered*Timepoint	AI	Post_PVT	Pre_PVT	13010	1.0513	0.293142	0.879427	ns
Fp1_Fp2	Age_centered*Timepoint	AI	Post_PVT	Pre_PVT	13010	0.689912	0.490262	1	ns
O1_O2	Age_centered*Timepoint	AI	Post_PVT	Pre_PVT	13010	-0.292735	0.769729	1	ns
P3_P4	Age_centered*Timepoint	AI	Post_PVT	Pre_PVT	13010	0.775148	0.438266	1	ns
P3_P4	Age_centered*Timepoint	AI	Post_PVT	Rest_Power	13010	0.478015	0.632648	1	ns
P3_P4	Age_centered*Timepoint	AI	Pre_PVT	Rest_Power	13010	-0.290367	0.77154	1	ns
P7_P8	Age_centered*Timepoint	AI	Post_PVT	Pre_PVT	13010	-0.869375	0.384658	1	ns
PO3_PO4	Age_centered*Timepoint	AI	Post_PVT	Pre_PVT	13010	-0.428507	0.668289	1	ns
PO3_PO4	Age_centered*Timepoint	AI	Pre_PVT	Rest_Power	13010	-0.878333	0.379779	1	ns
T7_T8	Age_centered*Timepoint	AI	Post_PVT	Pre_PVT	13010	-0.209721	0.833889	1	ns
T7_T8	Age_centered*Timepoint	AI	Post_PVT	Rest_Power	13010	-0.0937256	0.925329	1	ns
T7_T8	Age_centered*Timepoint	AI	Pre_PVT	Rest_Power	13010	0.113521	0.909619	1	ns

## Sheet: Simon_alpha
ElectrodePair	term	.y.	group1	group2	df	statistic	p	p.adj	p.adj.signif			Mean AI timepoint by electrode pair
P7_P8	Age_centered*Timepoint	AI	Post_Simon	Rest_Power	13175	15.4443	2.41795e-53	7.25386e-53	****			ElectrodePair	Post_PVT	Pre_PVT	Rest_Power
P7_P8	Age_centered*Timepoint	AI	Pre_Simon	Rest_Power	13175	13.8428	2.8223e-43	8.46691e-43	****			C3_C4	-0.0530859	-0.0330083	-0.00134762
P3_P4	Age_centered*Timepoint	AI	Pre_Simon	Rest_Power	13175	6.09702	1.11084e-09	3.33253e-09	****			CP3_CP4	-0.0664607	-0.0101064	-0.100822
P3_P4	Age_centered*Timepoint	AI	Post_Simon	Rest_Power	13175	4.64801	3.38402e-06	1.01521e-05	****			F3_F4	-0.0220483	-0.00661641	0.00817469
CP3_CP4	Age_centered*Timepoint	AI	Pre_Simon	Rest_Power	13175	3.93491	8.36555e-05	0.000250967	***			F7_F8	0.0809972	0.100423	0.0288488
PO3_PO4	Age_centered*Timepoint	AI	Pre_Simon	Rest_Power	13175	3.51353	0.000443671	0.00133101	**			FC3_FC4	0.0213436	0.0247027	0.036931
T7_T8	Age_centered*Timepoint	AI	Pre_Simon	Rest_Power	13175	3.3529	0.000801947	0.00240584	**			Fp1_Fp2	0.00361432	0.0150497	-0.00940081
F7_F8	Age_centered*Timepoint	AI	Pre_Simon	Rest_Power	13175	3.09428	0.00197702	0.00593106	**			O1_O2	0.0283995	0.0721808	0.0137463
O1_O2	Age_centered*Timepoint	AI	Pre_Simon	Rest_Power	13175	2.53822	0.0111533	0.0334599	*			P3_P4	-0.0889637	-0.055538	-0.196064
CP3_CP4	Age_centered*Timepoint	AI	Post_Simon	Pre_Simon	13175	-2.46623	0.0136669	0.0410008	*			P7_P8	0.00381234	-0.033129	-0.352336
F7_F8	Age_centered*Timepoint	AI	Post_Simon	Rest_Power	13175	2.256	0.0240868	0.0722605	ns			PO3_PO4	-0.0590585	-0.0101389	-0.0910695
T7_T8	Age_centered*Timepoint	AI	Post_Simon	Rest_Power	13175	2.23088	0.0257058	0.0771174	ns			T7_T8	0.0713008	0.0972003	0.0198927
C3_C4	Age_centered*Timepoint	AI	Post_Simon	Rest_Power	13175	-2.22181	0.026313	0.078939	ns
PO3_PO4	Age_centered*Timepoint	AI	Post_Simon	Pre_Simon	13175	-2.14087	0.0323029	0.0969086	ns
O1_O2	Age_centered*Timepoint	AI	Post_Simon	Pre_Simon	13175	-1.91664	0.0553059	0.165918	ns
P7_P8	Age_centered*Timepoint	AI	Post_Simon	Pre_Simon	13175	1.61666	0.105975	0.317925	ns
CP3_CP4	Age_centered*Timepoint	AI	Post_Simon	Rest_Power	13175	1.49353	0.135323	0.405969	ns
P3_P4	Age_centered*Timepoint	AI	Post_Simon	Pre_Simon	13175	-1.46281	0.143544	0.430633	ns
PO3_PO4	Age_centered*Timepoint	AI	Post_Simon	Rest_Power	13175	1.39286	0.163687	0.491061	ns
C3_C4	Age_centered*Timepoint	AI	Pre_Simon	Rest_Power	13175	-1.36472	0.172363	0.517089	ns
F3_F4	Age_centered*Timepoint	AI	Post_Simon	Rest_Power	13175	-1.29249	0.19621	0.588629	ns
T7_T8	Age_centered*Timepoint	AI	Post_Simon	Pre_Simon	13175	-1.13344	0.25705	0.77115	ns
Fp1_Fp2	Age_centered*Timepoint	AI	Pre_Simon	Rest_Power	13175	1.06509	0.286855	0.860565	ns
C3_C4	Age_centered*Timepoint	AI	Post_Simon	Pre_Simon	13175	-0.869973	0.384331	1	ns
F3_F4	Age_centered*Timepoint	AI	Post_Simon	Pre_Simon	13175	-0.671854	0.501688	1	ns
F3_F4	Age_centered*Timepoint	AI	Pre_Simon	Rest_Power	13175	-0.626295	0.531132	1	ns
F7_F8	Age_centered*Timepoint	AI	Post_Simon	Pre_Simon	13175	-0.849071	0.395857	1	ns
FC3_FC4	Age_centered*Timepoint	AI	Post_Simon	Pre_Simon	13175	-0.145142	0.884601	1	ns
FC3_FC4	Age_centered*Timepoint	AI	Post_Simon	Rest_Power	13175	-0.661652	0.508206	1	ns
FC3_FC4	Age_centered*Timepoint	AI	Pre_Simon	Rest_Power	13175	-0.518425	0.60417	1	ns
Fp1_Fp2	Age_centered*Timepoint	AI	Post_Simon	Pre_Simon	13175	-0.502212	0.615527	1	ns
Fp1_Fp2	Age_centered*Timepoint	AI	Post_Simon	Rest_Power	13175	0.570629	0.568261	1	ns
O1_O2	Age_centered*Timepoint	AI	Post_Simon	Rest_Power	13175	0.637783	0.523626	1	ns

## Sheet: Simon_beta
ElectrodePair	term	.y.	group1	group2	df	statistic	p	p.adj	p.adj.signif			Mean AI timepoint by electrode pair
P7_P8	Age_centered*Timepoint	AI	Pre_Simon	Rest_Power	13103	6.99942	2.69543e-12	8.08628e-12	****			ElectrodePair	Post_PVT	Pre_PVT	Rest_Power
P7_P8	Age_centered*Timepoint	AI	Post_Simon	Rest_Power	13103	6.33434	2.46146e-10	7.38438e-10	****			C3_C4	-0.0208483	0.019882	-0.0312996
F7_F8	Age_centered*Timepoint	AI	Pre_Simon	Rest_Power	13103	3.60616	0.000311911	0.000935734	***			CP3_CP4	-0.00241972	0.0883896	0.00148419
CP3_CP4	Age_centered*Timepoint	AI	Post_Simon	Pre_Simon	13103	-3.33989	0.000840441	0.00252132	**			F3_F4	-0.0500929	-0.0201266	-0.0673368
FC3_FC4	Age_centered*Timepoint	AI	Pre_Simon	Rest_Power	13103	3.17959	0.00147829	0.00443487	**			F7_F8	0.00468454	0.0172607	-0.0813605
CP3_CP4	Age_centered*Timepoint	AI	Pre_Simon	Rest_Power	13103	3.17451	0.00150439	0.00451317	**			FC3_FC4	0.0333168	0.0455535	-0.0417405
F7_F8	Age_centered*Timepoint	AI	Post_Simon	Rest_Power	13103	3.1449	0.00166515	0.00499546	**			Fp1_Fp2	-0.0262839	-0.0107525	-0.0482009
T7_T8	Age_centered*Timepoint	AI	Pre_Simon	Rest_Power	13103	-2.81709	0.00485336	0.0145601	*			O1_O2	0.050275	0.0923662	0.053704
T7_T8	Age_centered*Timepoint	AI	Post_Simon	Rest_Power	13103	-2.77972	0.00544827	0.0163448	*			P3_P4	-0.0276272	0.0473028	-0.0274582
P3_P4	Age_centered*Timepoint	AI	Post_Simon	Pre_Simon	13103	-2.75608	0.0058579	0.0175737	*			P7_P8	0.0589206	0.0771142	-0.114342
FC3_FC4	Age_centered*Timepoint	AI	Post_Simon	Rest_Power	13103	2.73398	0.00626572	0.0187972	*			PO3_PO4	-0.0200363	0.0466557	-0.0030312
P3_P4	Age_centered*Timepoint	AI	Pre_Simon	Rest_Power	13103	2.73188	0.00630587	0.0189176	*			T7_T8	-0.077469	-0.0784899	-0.0014932
PO3_PO4	Age_centered*Timepoint	AI	Post_Simon	Pre_Simon	13103	-2.46438	0.0137379	0.0412138	*
C3_C4	Age_centered*Timepoint	AI	Pre_Simon	Rest_Power	13103	1.86057	0.0628279	0.188484	ns
PO3_PO4	Age_centered*Timepoint	AI	Pre_Simon	Rest_Power	13103	1.82052	0.068702	0.206106	ns
F3_F4	Age_centered*Timepoint	AI	Pre_Simon	Rest_Power	13103	1.71481	0.0864045	0.259213	ns
O1_O2	Age_centered*Timepoint	AI	Post_Simon	Pre_Simon	13103	-1.55005	0.121153	0.363459	ns
C3_C4	Age_centered*Timepoint	AI	Post_Simon	Pre_Simon	13103	-1.49708	0.134396	0.403188	ns
O1_O2	Age_centered*Timepoint	AI	Pre_Simon	Rest_Power	13103	1.41212	0.157937	0.473812	ns
Fp1_Fp2	Age_centered*Timepoint	AI	Pre_Simon	Rest_Power	13103	1.35491	0.175469	0.526407	ns
F3_F4	Age_centered*Timepoint	AI	Post_Simon	Pre_Simon	13103	-1.09329	0.274288	0.822863	ns
C3_C4	Age_centered*Timepoint	AI	Post_Simon	Rest_Power	13103	0.381504	0.702836	1	ns
CP3_CP4	Age_centered*Timepoint	AI	Post_Simon	Rest_Power	13103	-0.139756	0.888855	1	ns
F3_F4	Age_centered*Timepoint	AI	Post_Simon	Rest_Power	13103	0.630011	0.528698	1	ns
F7_F8	Age_centered*Timepoint	AI	Post_Simon	Pre_Simon	13103	-0.463764	0.642825	1	ns
FC3_FC4	Age_centered*Timepoint	AI	Post_Simon	Pre_Simon	13103	-0.450767	0.652165	1	ns
Fp1_Fp2	Age_centered*Timepoint	AI	Post_Simon	Pre_Simon	13103	-0.56467	0.572308	1	ns
Fp1_Fp2	Age_centered*Timepoint	AI	Post_Simon	Rest_Power	13103	0.798764	0.424442	1	ns
O1_O2	Age_centered*Timepoint	AI	Post_Simon	Rest_Power	13103	-0.124955	0.900561	1	ns
P3_P4	Age_centered*Timepoint	AI	Post_Simon	Rest_Power	13103	-0.00318787	0.997457	1	ns
P7_P8	Age_centered*Timepoint	AI	Post_Simon	Pre_Simon	13103	-0.67186	0.501685	1	ns
PO3_PO4	Age_centered*Timepoint	AI	Post_Simon	Rest_Power	13103	-0.620148	0.535171	1	ns
T7_T8	Age_centered*Timepoint	AI	Post_Simon	Pre_Simon	13103	0.0377456	0.969891	1	ns

## Sheet: Simon_theta
ElectrodePair	term	.y.	group1	group2	df	statistic	p	p.adj	p.adj.signif			Mean AI timepoint by electrode pair
P7_P8	Age_centered*Timepoint	AI	Pre_Simon	Rest_Power	13167	7.3718	1.78384e-13	5.35152e-13	****			ElectrodePair	Post_PVT	Pre_PVT	Rest_Power
F7_F8	Age_centered*Timepoint	AI	Pre_Simon	Rest_Power	13167	6.0224	1.76426e-09	5.29278e-09	****			C3_C4	-0.0336036	-0.0205466	0.000449881
P7_P8	Age_centered*Timepoint	AI	Post_Simon	Rest_Power	13167	5.80935	6.41668e-09	1.925e-08	****			CP3_CP4	-0.0256778	-0.00453047	-0.0231959
F7_F8	Age_centered*Timepoint	AI	Post_Simon	Rest_Power	13167	4.7982	1.61851e-06	4.85552e-06	****			F3_F4	0.026045	0.0347346	-0.0012315
T7_T8	Age_centered*Timepoint	AI	Pre_Simon	Rest_Power	13167	4.01764	5.911e-05	0.00017733	***			F7_F8	0.0602473	0.086115	-0.0407198
T7_T8	Age_centered*Timepoint	AI	Post_Simon	Pre_Simon	13167	-2.72739	0.00639216	0.0191765	*			FC3_FC4	0.0754695	0.0783258	0.0299971
P3_P4	Age_centered*Timepoint	AI	Pre_Simon	Rest_Power	13167	2.34307	0.0191406	0.0574218	ns			Fp1_Fp2	-0.000195962	0.00893893	-0.0359445
FC3_FC4	Age_centered*Timepoint	AI	Pre_Simon	Rest_Power	13167	2.30019	0.021453	0.064359	ns			O1_O2	0.0400333	0.0443354	0.0324941
FC3_FC4	Age_centered*Timepoint	AI	Post_Simon	Rest_Power	13167	2.16489	0.0304139	0.0912416	ns			P3_P4	-0.0203061	-0.0145385	-0.0637233
Fp1_Fp2	Age_centered*Timepoint	AI	Pre_Simon	Rest_Power	13167	2.11438	0.0345019	0.103506	ns			P7_P8	0.0395321	0.0723716	-0.0825065
P3_P4	Age_centered*Timepoint	AI	Post_Simon	Rest_Power	13167	2.06866	0.0385978	0.115793	ns			PO3_PO4	-0.0243172	-0.0200867	-0.0339685
F3_F4	Age_centered*Timepoint	AI	Pre_Simon	Rest_Power	13167	1.70745	0.0877613	0.263284	ns			T7_T8	0.0105255	0.0673088	-0.0173043
Fp1_Fp2	Age_centered*Timepoint	AI	Post_Simon	Rest_Power	13167	1.68957	0.091134	0.273402	ns
C3_C4	Age_centered*Timepoint	AI	Post_Simon	Rest_Power	13167	-1.60996	0.107431	0.322293	ns
P7_P8	Age_centered*Timepoint	AI	Post_Simon	Pre_Simon	13167	-1.57733	0.114744	0.344231	ns
T7_T8	Age_centered*Timepoint	AI	Post_Simon	Rest_Power	13167	1.32126	0.186436	0.559309	ns
F3_F4	Age_centered*Timepoint	AI	Post_Simon	Rest_Power	13167	1.29564	0.195121	0.585364	ns
F7_F8	Age_centered*Timepoint	AI	Post_Simon	Pre_Simon	13167	-1.2396	0.215144	0.645433	ns
CP3_CP4	Age_centered*Timepoint	AI	Post_Simon	Pre_Simon	13167	-1.01239	0.311372	0.934115	ns
C3_C4	Age_centered*Timepoint	AI	Pre_Simon	Rest_Power	13167	-0.994633	0.319933	0.959799	ns
C3_C4	Age_centered*Timepoint	AI	Post_Simon	Pre_Simon	13167	-0.624826	0.532096	1	ns
CP3_CP4	Age_centered*Timepoint	AI	Post_Simon	Rest_Power	13167	-0.113077	0.909971	1	ns
CP3_CP4	Age_centered*Timepoint	AI	Pre_Simon	Rest_Power	13167	0.886683	0.375266	1	ns
F3_F4	Age_centered*Timepoint	AI	Post_Simon	Pre_Simon	13167	-0.417375	0.676411	1	ns
FC3_FC4	Age_centered*Timepoint	AI	Post_Simon	Pre_Simon	13167	-0.135181	0.892471	1	ns
Fp1_Fp2	Age_centered*Timepoint	AI	Post_Simon	Pre_Simon	13167	-0.435724	0.663044	1	ns
O1_O2	Age_centered*Timepoint	AI	Post_Simon	Pre_Simon	13167	-0.205977	0.836812	1	ns
O1_O2	Age_centered*Timepoint	AI	Post_Simon	Rest_Power	13167	0.359709	0.71907	1	ns
O1_O2	Age_centered*Timepoint	AI	Pre_Simon	Rest_Power	13167	0.563175	0.573325	1	ns
P3_P4	Age_centered*Timepoint	AI	Post_Simon	Pre_Simon	13167	-0.277026	0.781764	1	ns
PO3_PO4	Age_centered*Timepoint	AI	Post_Simon	Pre_Simon	13167	-0.201967	0.839945	1	ns
PO3_PO4	Age_centered*Timepoint	AI	Post_Simon	Rest_Power	13167	0.459113	0.646161	1	ns
PO3_PO4	Age_centered*Timepoint	AI	Pre_Simon	Rest_Power	13167	0.65904	0.509881	1	ns

## Sheet: Simon_delta
ElectrodePair	term	.y.	group1	group2	df	statistic	p	p.adj	p.adj.signif			Mean AI timepoint by electrode pair
F7_F8	Age_centered*Timepoint	AI	Post_Simon	Rest_Power	13032	5.38983	7.17519e-08	2.15256e-07	****			ElectrodePair	Post_PVT	Pre_PVT	Rest_Power
F7_F8	Age_centered*Timepoint	AI	Pre_Simon	Rest_Power	13032	4.51339	6.43593e-06	1.93078e-05	****			C3_C4	0.0164291	-0.0148876	-0.00578852
P7_P8	Age_centered*Timepoint	AI	Pre_Simon	Rest_Power	13032	3.99414	6.52873e-05	0.000195862	***			CP3_CP4	-0.0145493	-0.0483142	-0.0651397
P7_P8	Age_centered*Timepoint	AI	Post_Simon	Rest_Power	13032	3.73894	0.000185588	0.000556764	***			F3_F4	0.0555388	0.0285186	-0.0169675
Fp1_Fp2	Age_centered*Timepoint	AI	Post_Simon	Rest_Power	13032	3.08868	0.00201473	0.0060442	**			F7_F8	0.119327	0.0909798	-0.0549858
FC3_FC4	Age_centered*Timepoint	AI	Post_Simon	Rest_Power	13032	2.82694	0.00470674	0.0141202	*			FC3_FC4	0.1258	0.0992233	0.0343911
Fp1_Fp2	Age_centered*Timepoint	AI	Pre_Simon	Rest_Power	13032	2.39345	0.0167049	0.0501146	ns			Fp1_Fp2	0.0488583	0.0262922	-0.0517848
F3_F4	Age_centered*Timepoint	AI	Post_Simon	Rest_Power	13032	2.22435	0.0261418	0.0784255	ns			O1_O2	-0.0105209	-0.0205583	-0.000789075
FC3_FC4	Age_centered*Timepoint	AI	Pre_Simon	Rest_Power	13032	2.00644	0.0448295	0.134488	ns			P3_P4	-0.0473023	-0.103159	-0.104841
P3_P4	Age_centered*Timepoint	AI	Post_Simon	Rest_Power	13032	1.77829	0.07538	0.22614	ns			P7_P8	-0.00415329	0.00424583	-0.125071
P3_P4	Age_centered*Timepoint	AI	Post_Simon	Pre_Simon	13032	1.74039	0.0818136	0.245441	ns			PO3_PO4	-0.020406	-0.0658729	-0.0633585
CP3_CP4	Age_centered*Timepoint	AI	Post_Simon	Rest_Power	13032	1.55107	0.120908	0.362725	ns			T7_T8	-0.00365136	0.0192232	0.00519356
PO3_PO4	Age_centered*Timepoint	AI	Post_Simon	Pre_Simon	13032	1.40862	0.15897	0.47691	ns
F3_F4	Age_centered*Timepoint	AI	Pre_Simon	Rest_Power	13032	1.39506	0.163021	0.489063	ns
PO3_PO4	Age_centered*Timepoint	AI	Post_Simon	Rest_Power	13032	1.32057	0.186668	0.560003	ns
CP3_CP4	Age_centered*Timepoint	AI	Post_Simon	Pre_Simon	13032	1.04996	0.293757	0.881271	ns
C3_C4	Age_centered*Timepoint	AI	Post_Simon	Pre_Simon	13032	0.978098	0.328044	0.984132	ns
C3_C4	Age_centered*Timepoint	AI	Post_Simon	Rest_Power	13032	0.683368	0.494386	1	ns
C3_C4	Age_centered*Timepoint	AI	Pre_Simon	Rest_Power	13032	-0.278373	0.78073	1	ns
CP3_CP4	Age_centered*Timepoint	AI	Pre_Simon	Rest_Power	13032	0.515187	0.606431	1	ns
F3_F4	Age_centered*Timepoint	AI	Post_Simon	Pre_Simon	13032	0.839288	0.401323	1	ns
F7_F8	Age_centered*Timepoint	AI	Post_Simon	Pre_Simon	13032	0.886552	0.375337	1	ns
FC3_FC4	Age_centered*Timepoint	AI	Post_Simon	Pre_Simon	13032	0.83062	0.406204	1	ns
Fp1_Fp2	Age_centered*Timepoint	AI	Post_Simon	Pre_Simon	13032	0.697661	0.485402	1	ns
O1_O2	Age_centered*Timepoint	AI	Post_Simon	Pre_Simon	13032	0.309116	0.757238	1	ns
O1_O2	Age_centered*Timepoint	AI	Post_Simon	Rest_Power	13032	-0.296856	0.766581	1	ns
O1_O2	Age_centered*Timepoint	AI	Pre_Simon	Rest_Power	13032	-0.602625	0.546769	1	ns
P3_P4	Age_centered*Timepoint	AI	Pre_Simon	Rest_Power	13032	0.0522267	0.958349	1	ns
P7_P8	Age_centered*Timepoint	AI	Post_Simon	Pre_Simon	13032	-0.262699	0.792787	1	ns
PO3_PO4	Age_centered*Timepoint	AI	Pre_Simon	Rest_Power	13032	-0.0771708	0.938489	1	ns
T7_T8	Age_centered*Timepoint	AI	Post_Simon	Pre_Simon	13032	-0.713321	0.47566	1	ns
T7_T8	Age_centered*Timepoint	AI	Post_Simon	Rest_Power	13032	-0.271973	0.785647	1	ns
T7_T8	Age_centered*Timepoint	AI	Pre_Simon	Rest_Power	13032	0.433348	0.664769	1	ns

## Sheet: Stroop_alpha
ElectrodePair	term	.y.	group1	group2	df	statistic	p	p.adj	p.adj.signif			Mean AI timepoint by electrode pair
P7_P8	Age_centered*Timepoint	AI	Post_Stroop	Rest_Power	13142	10.5822	4.58836e-26	1.37651e-25	****			ElectrodePair	Post_PVT	Pre_PVT	Rest_Power
P7_P8	Age_centered*Timepoint	AI	Pre_Stroop	Rest_Power	13142	8.58956	9.7059e-18	2.91177e-17	****			C3_C4	-0.0777969	-0.122989	-0.00134762
C3_C4	Age_centered*Timepoint	AI	Pre_Stroop	Rest_Power	13142	-4.49766	6.9295e-06	2.07885e-05	****			CP3_CP4	-0.0692617	-0.0592562	-0.100822
P3_P4	Age_centered*Timepoint	AI	Post_Stroop	Rest_Power	13142	3.916	9.04845e-05	0.000271454	***			F3_F4	-0.0391103	-0.0320367	0.00817469
P3_P4	Age_centered*Timepoint	AI	Pre_Stroop	Rest_Power	13142	3.87157	0.00010866	0.000325979	***			F7_F8	0.122544	0.123535	0.0288488
F7_F8	Age_centered*Timepoint	AI	Pre_Stroop	Rest_Power	13142	3.47235	0.000517574	0.00155272	**			FC3_FC4	0.021935	0.00274329	0.036931
F7_F8	Age_centered*Timepoint	AI	Post_Stroop	Rest_Power	13142	3.46076	0.00054036	0.00162108	**			Fp1_Fp2	-0.0073938	-0.00940808	-0.00940081
T7_T8	Age_centered*Timepoint	AI	Pre_Stroop	Rest_Power	13142	-3.08801	0.00201921	0.00605762	**			O1_O2	0.0222276	0.0400199	0.0137463
C3_C4	Age_centered*Timepoint	AI	Post_Stroop	Rest_Power	13142	-2.8141	0.00489868	0.014696	*			P3_P4	-0.090558	-0.0917568	-0.196064
PO3_PO4	Age_centered*Timepoint	AI	Pre_Stroop	Rest_Power	13142	2.63837	0.00834039	0.0250212	*			P7_P8	-0.0666216	-0.12061	-0.352336
T7_T8	Age_centered*Timepoint	AI	Post_Stroop	Rest_Power	13142	-2.19853	0.0279287	0.0837862	ns			PO3_PO4	-0.0514983	-0.020011	-0.0910695
P7_P8	Age_centered*Timepoint	AI	Post_Stroop	Pre_Stroop	13142	2.01557	0.0438649	0.131595	ns			T7_T8	-0.0397164	-0.063594	0.0198927
F3_F4	Age_centered*Timepoint	AI	Post_Stroop	Rest_Power	13142	-1.72693	0.0842045	0.252614	ns
C3_C4	Age_centered*Timepoint	AI	Post_Stroop	Pre_Stroop	13142	1.6935	0.0903845	0.271153	ns
CP3_CP4	Age_centered*Timepoint	AI	Pre_Stroop	Rest_Power	13142	1.54495	0.122382	0.367146	ns
PO3_PO4	Age_centered*Timepoint	AI	Post_Stroop	Rest_Power	13142	1.47209	0.141021	0.423062	ns
F3_F4	Age_centered*Timepoint	AI	Pre_Stroop	Rest_Power	13142	-1.47087	0.141349	0.424047	ns
FC3_FC4	Age_centered*Timepoint	AI	Pre_Stroop	Rest_Power	13142	-1.25869	0.208166	0.624497	ns
PO3_PO4	Age_centered*Timepoint	AI	Post_Stroop	Pre_Stroop	13142	-1.17665	0.239357	0.718072	ns
CP3_CP4	Age_centered*Timepoint	AI	Post_Stroop	Rest_Power	13142	1.17437	0.240269	0.720806	ns
O1_O2	Age_centered*Timepoint	AI	Pre_Stroop	Rest_Power	13142	0.980301	0.326956	0.980867	ns
CP3_CP4	Age_centered*Timepoint	AI	Post_Stroop	Pre_Stroop	13142	-0.374355	0.708146	1	ns
F3_F4	Age_centered*Timepoint	AI	Post_Stroop	Pre_Stroop	13142	-0.260612	0.794396	1	ns
F7_F8	Age_centered*Timepoint	AI	Post_Stroop	Pre_Stroop	13142	-0.0310988	0.975191	1	ns
FC3_FC4	Age_centered*Timepoint	AI	Post_Stroop	Pre_Stroop	13142	0.718058	0.472734	1	ns
FC3_FC4	Age_centered*Timepoint	AI	Post_Stroop	Rest_Power	13142	-0.548329	0.583475	1	ns
Fp1_Fp2	Age_centered*Timepoint	AI	Post_Stroop	Pre_Stroop	13142	0.0638161	0.949118	1	ns
Fp1_Fp2	Age_centered*Timepoint	AI	Post_Stroop	Rest_Power	13142	0.0877142	0.930105	1	ns
Fp1_Fp2	Age_centered*Timepoint	AI	Pre_Stroop	Rest_Power	13142	0.0241234	0.980755	1	ns
O1_O2	Age_centered*Timepoint	AI	Post_Stroop	Pre_Stroop	13142	-0.664064	0.506661	1	ns
O1_O2	Age_centered*Timepoint	AI	Post_Stroop	Rest_Power	13142	0.322103	0.74738	1	ns
P3_P4	Age_centered*Timepoint	AI	Post_Stroop	Pre_Stroop	13142	0.0448542	0.964224	1	ns
T7_T8	Age_centered*Timepoint	AI	Post_Stroop	Pre_Stroop	13142	0.894745	0.37094	1	ns

## Sheet: Stroop_beta
ElectrodePair	term	.y.	group1	group2	df	statistic	p	p.adj	p.adj.signif			Mean AI timepoint by electrode pair
F7_F8	Age_centered*Timepoint	AI	Pre_Stroop	Rest_Power	13084	4.70766	2.53148e-06	7.59444e-06	****			ElectrodePair	Post_PVT	Pre_PVT	Rest_Power
F7_F8	Age_centered*Timepoint	AI	Post_Stroop	Rest_Power	13084	4.41968	9.96415e-06	2.98925e-05	****			C3_C4	-0.0728672	-0.0684644	-0.0312996
P7_P8	Age_centered*Timepoint	AI	Post_Stroop	Rest_Power	13084	4.04164	5.33832e-05	0.00016015	***			CP3_CP4	-0.0326036	0.0247702	0.00148419
FC3_FC4	Age_centered*Timepoint	AI	Post_Stroop	Rest_Power	13084	3.40652	0.000659945	0.00197984	**			F3_F4	-0.0760527	-0.0592036	-0.0673368
FC3_FC4	Age_centered*Timepoint	AI	Pre_Stroop	Rest_Power	13084	2.58714	0.00968832	0.029065	*			F7_F8	0.0448973	0.0529831	-0.0813605
P7_P8	Age_centered*Timepoint	AI	Post_Stroop	Pre_Stroop	13084	2.26391	0.0235961	0.0707882	ns			FC3_FC4	0.0557319	0.0322356	-0.0417405
T7_T8	Age_centered*Timepoint	AI	Pre_Stroop	Rest_Power	13084	-2.21626	0.0266907	0.080072	ns			Fp1_Fp2	-0.0746582	-0.0648814	-0.0482009
T7_T8	Age_centered*Timepoint	AI	Post_Stroop	Rest_Power	13084	-2.04664	0.0407135	0.122141	ns			O1_O2	0.0213087	0.0342392	0.053704
CP3_CP4	Age_centered*Timepoint	AI	Post_Stroop	Pre_Stroop	13084	-2.03241	0.0421327	0.126398	ns			P3_P4	-0.0117563	0.00424916	-0.0274582
P7_P8	Age_centered*Timepoint	AI	Pre_Stroop	Rest_Power	13084	1.79529	0.0726305	0.217892	ns			P7_P8	0.000966071	-0.063219	-0.114342
C3_C4	Age_centered*Timepoint	AI	Post_Stroop	Rest_Power	13084	-1.43651	0.150881	0.452642	ns			PO3_PO4	0.0162662	0.034577	-0.0030312
PO3_PO4	Age_centered*Timepoint	AI	Pre_Stroop	Rest_Power	13084	1.32154	0.186344	0.559032	ns			T7_T8	-0.0600627	-0.0648382	-0.0014932
C3_C4	Age_centered*Timepoint	AI	Pre_Stroop	Rest_Power	13084	-1.28771	0.197868	0.593604	ns
CP3_CP4	Age_centered*Timepoint	AI	Post_Stroop	Rest_Power	13084	-1.19355	0.232675	0.698026	ns
O1_O2	Age_centered*Timepoint	AI	Post_Stroop	Rest_Power	13084	-1.13149	0.25787	0.773609	ns
P3_P4	Age_centered*Timepoint	AI	Pre_Stroop	Rest_Power	13084	1.11601	0.264436	0.793309	ns
C3_C4	Age_centered*Timepoint	AI	Post_Stroop	Pre_Stroop	13084	-0.152125	0.879091	1	ns
CP3_CP4	Age_centered*Timepoint	AI	Pre_Stroop	Rest_Power	13084	0.81982	0.412334	1	ns
F3_F4	Age_centered*Timepoint	AI	Post_Stroop	Pre_Stroop	13084	-0.589042	0.555843	1	ns
F3_F4	Age_centered*Timepoint	AI	Post_Stroop	Rest_Power	13084	-0.299337	0.764688	1	ns
F3_F4	Age_centered*Timepoint	AI	Pre_Stroop	Rest_Power	13084	0.288047	0.773315	1	ns
F7_F8	Age_centered*Timepoint	AI	Post_Stroop	Pre_Stroop	13084	-0.28475	0.77584	1	ns
FC3_FC4	Age_centered*Timepoint	AI	Post_Stroop	Pre_Stroop	13084	0.829935	0.406591	1	ns
Fp1_Fp2	Age_centered*Timepoint	AI	Post_Stroop	Pre_Stroop	13084	-0.342181	0.73222	1	ns
Fp1_Fp2	Age_centered*Timepoint	AI	Post_Stroop	Rest_Power	13084	-0.907598	0.364107	1	ns
Fp1_Fp2	Age_centered*Timepoint	AI	Pre_Stroop	Rest_Power	13084	-0.567683	0.57026	1	ns
O1_O2	Age_centered*Timepoint	AI	Post_Stroop	Pre_Stroop	13084	-0.459014	0.646232	1	ns
O1_O2	Age_centered*Timepoint	AI	Pre_Stroop	Rest_Power	13084	-0.677652	0.498004	1	ns
P3_P4	Age_centered*Timepoint	AI	Post_Stroop	Pre_Stroop	13084	-0.567498	0.570386	1	ns
P3_P4	Age_centered*Timepoint	AI	Post_Stroop	Rest_Power	13084	0.554602	0.579177	1	ns
PO3_PO4	Age_centered*Timepoint	AI	Post_Stroop	Pre_Stroop	13084	-0.642718	0.520418	1	ns
PO3_PO4	Age_centered*Timepoint	AI	Post_Stroop	Rest_Power	13084	0.683697	0.494178	1	ns
T7_T8	Age_centered*Timepoint	AI	Post_Stroop	Pre_Stroop	13084	0.166804	0.867527	1	ns

[truncated: 2 more sheets: Stroop_theta, Stroop_delta]
